# Supplementary material for: N-Cyclo­hexyl-2-(2,3-dichloro­phen­oxy)acetamide
Source: Acta Crystallogr Sect E Struct Rep Online. 2008 Nov 8;64(Pt 12):o2288. doi: 10.1107/S1600536808036052 (PMC2959980; doi:10.1107/S1600536808036052)
Supplement: Supplementary file 2 [file e-64-o2288-Isup2.hkl]

# 
# h,k,l, Fc-squared, Fo-squared, sigma(Fo-squared) and status flag 
# 
data_I
_shelx_title ' 123 in P2(1)/c' 
_shelx_refln_list_code          4 
_shelx_F_calc_maximum      204.86 
_exptl_crystal_F_000       632.00 
_reflns_d_resolution_high  0.8394 
 
loop_ 
 _symmetry_equiv_pos_as_xyz 
 'x, y, z' 
 '-x, y+1/2, -z+1/2' 
 '-x, -y, -z' 
 'x, -y-1/2, z-1/2' 
 
_cell_length_a    14.0755 
_cell_length_b    11.1698 
_cell_length_c     9.6221 
_cell_angle_alpha  90.000 
_cell_angle_beta  102.945 
_cell_angle_gamma  90.000 
 
_shelx_F_squared_multiplier     1.000 
 
loop_ 
 _refln_index_h 
 _refln_index_k 
 _refln_index_l 
 _refln_F_squared_calc 
 _refln_F_squared_meas 
 _refln_F_squared_sigma 
 _refln_observed_status 
   1   0   0     7271.23     7565.72    188.35 o 
   2   0   0     1184.27     1352.67     36.70 o 
   3   0   0     6807.40     6970.66    175.38 o 
   4   0   0       29.19       30.44      5.33 o 
   5   0   0      277.21      270.06     13.86 o 
   6   0   0     6893.23     7024.63    181.50 o 
   7   0   0     1369.94     1210.69     41.00 o 
   8   0   0     1721.15     1936.98     60.83 o 
   9   0   0     3890.06     3718.73     76.93 o 
  10   0   0       21.45       30.10      6.30 o 
  11   0   0        0.18       -5.88      3.97 o 
  12   0   0       77.42       76.18     20.25 o 
  13   0   0       17.02       16.37      6.95 o 
  14   0   0      222.46      225.74     15.75 o 
  15   0   0       36.54       41.76      9.08 o 
  16   0   0       41.28       36.95     14.60 o 
   1   1   0      291.32      293.92      9.67 o 
   2   1   0     2606.32     2462.34     45.04 o 
   3   1   0      769.53      820.08     31.96 o 
   4   1   0     1902.64     1868.47     30.90 o 
   5   1   0     2209.91     2447.98     80.26 o 
   6   1   0      292.08      299.65      9.32 o 
   7   1   0       89.40       82.21      7.11 o 
   8   1   0     1046.93     1030.23     34.36 o 
   9   1   0      314.44      354.83     12.10 o 
  10   1   0      588.17      564.81     21.48 o 
  11   1   0       89.73      100.16      8.35 o 
  12   1   0      526.48      453.19     14.75 o 
  13   1   0       10.34        4.10      4.24 o 
  14   1   0        1.37        1.03      3.98 o 
  15   1   0       63.75       59.83      7.22 o 
  16   1   0       14.00       16.24      5.77 o 
   0   2   0    25325.88    22336.27    566.94 o 
   1   2   0       83.56       63.90      2.27 o 
   2   2   0     1295.66     1305.84     18.53 o 
   3   2   0      617.83      599.72     16.91 o 
   4   2   0     2226.72     2272.18     80.64 o 
   5   2   0     2019.62     2068.96     36.77 o 
   6   2   0        0.36        8.25      2.69 o 
   7   2   0       15.70        9.72      3.11 o 
   8   2   0       18.93       23.18      5.30 o 
   9   2   0      756.93      775.52     19.27 o 
  10   2   0      320.65      292.62     12.84 o 
  11   2   0      142.91      172.97     10.16 o 
  12   2   0     1292.18     1297.23     30.03 o 
  13   2   0       40.84       26.28      6.06 o 
  14   2   0      595.24      578.63     16.95 o 
  15   2   0      111.39      104.79      8.83 o 
  16   2   0       16.35       16.63      5.57 o 
   1   3   0     1122.44     1183.26     15.41 o 
   2   3   0     9078.96     8972.86    114.03 o 
   3   3   0     1153.97     1080.77     15.03 o 
   4   3   0     7602.76     7656.40     89.07 o 
   5   3   0     2110.82     2177.09     36.66 o 
   6   3   0      854.33      889.77     18.70 o 
   7   3   0      582.07      537.52     13.93 o 
   8   3   0       26.63       38.72      4.77 o 
   9   3   0      544.24      547.08     15.69 o 
  10   3   0        5.00        4.78      4.09 o 
  11   3   0        1.58       -1.53      3.79 o 
  12   3   0       82.29       69.87      7.69 o 
  13   3   0      469.70      478.93     17.22 o 
  14   3   0       65.59       58.26      8.30 o 
  15   3   0       26.42       26.58      9.00 o 
   0   4   0     5847.51     5626.64     84.63 o 
   1   4   0      253.78      259.87      6.12 o 
   2   4   0     6398.01     6364.43     74.24 o 
   3   4   0     3019.75     3190.88     44.56 o 
   4   4   0      115.27      122.87      4.03 o 
   5   4   0      272.01      260.08      6.41 o 
   6   4   0       34.20       56.37      6.06 o 
   7   4   0      755.10      759.49     17.63 o 
   8   4   0      133.39      157.93      8.82 o 
   9   4   0      399.77      401.76     13.31 o 
  10   4   0      142.93      130.79      8.79 o 
  11   4   0       68.08       82.68      7.87 o 
  12   4   0       94.06      100.38     11.89 o 
  13   4   0      106.64      114.25     13.05 o 
  14   4   0      285.69      282.97     19.16 o 
  15   4   0        4.43       -3.81      6.68 o 
   1   5   0     1557.55     1548.19     20.72 o 
   2   5   0      457.81      496.68      9.45 o 
   3   5   0      581.99      589.52      9.92 o 
   4   5   0      169.41      163.60      4.70 o 
   5   5   0      551.14      550.75     10.36 o 
   6   5   0      321.51      299.11      7.65 o 
   7   5   0        8.26        6.20      2.90 o 
   8   5   0      405.10      412.81     12.77 o 
   9   5   0      550.13      541.68     21.24 o 
  10   5   0     1004.92      992.42     31.64 o 
  11   5   0       63.86       48.87      8.86 o 
  12   5   0       61.73       55.06      9.98 o 
  13   5   0        7.86        0.66      7.20 o 
  14   5   0       24.01       16.31     11.05 o 
  15   5   0        2.09        0.29      7.42 o 
   0   6   0     1193.75     1341.15     24.68 o 
   1   6   0      110.25      131.00      5.31 o 
   2   6   0     1622.19     1649.88     22.57 o 
   3   6   0      304.63      355.22      9.43 o 
   4   6   0       14.73       12.11      4.31 o 
   5   6   0      158.33      164.42     12.60 o 
   6   6   0        6.24        4.72      2.79 o 
   7   6   0        1.57       -0.54      4.88 o 
   8   6   0       41.35       45.34      7.93 o 
   9   6   0        9.67        5.39      5.11 o 
  10   6   0      258.98      266.22     16.34 o 
  11   6   0      196.97      191.78     16.35 o 
  12   6   0        1.04       13.47      7.19 o 
  13   6   0        3.86        2.17      9.67 o 
  14   6   0       23.47       33.61      9.84 o 
   1   7   0       28.92       25.04      2.33 o 
   2   7   0      741.62      688.80     17.09 o 
   3   7   0        6.26        0.75      2.34 o 
   4   7   0     1046.90     1041.85     20.21 o 
   5   7   0      710.43      706.99     19.88 o 
   6   7   0       31.09       36.01      4.73 o 
   7   7   0      100.05      102.13      7.72 o 
   8   7   0       83.88      102.72     10.69 o 
   9   7   0      107.60      119.05     11.95 o 
  10   7   0        1.23        4.14      5.75 o 
  11   7   0       79.20       91.57     12.05 o 
  12   7   0       37.75       41.99     18.65 o 
  13   7   0       83.17       78.60     12.42 o 
   0   8   0       13.50        8.29      4.31 o 
   1   8   0       15.79       20.59      3.65 o 
   2   8   0       54.41       61.68      4.99 o 
   3   8   0      376.09      363.46     11.10 o 
   4   8   0      916.84      982.82     20.05 o 
   5   8   0        0.05       -0.17      2.88 o 
   6   8   0       64.86       62.12      7.14 o 
   7   8   0       54.98       63.19      6.28 o 
   8   8   0        8.80        4.12      5.72 o 
   9   8   0        3.04        3.52      5.72 o 
  10   8   0       73.24       66.54     15.00 o 
  11   8   0        1.30       -4.53      6.41 o 
  12   8   0       26.72        9.97      8.08 o 
  13   8   0       29.81       27.43     10.09 o 
   1   9   0      277.84      281.46     10.87 o 
   2   9   0        0.65       -0.04      3.04 o 
   3   9   0        1.04       -4.59      3.06 o 
   4   9   0      165.73      152.13      8.05 o 
   5   9   0        1.92       -2.22      4.01 o 
   6   9   0        0.85       -5.36      3.58 o 
   7   9   0      171.75      181.77     11.16 o 
   8   9   0      267.96      278.86     14.10 o 
   9   9   0       10.70        5.74     10.46 o 
  10   9   0       20.87       18.22      7.85 o 
  11   9   0        0.20        6.51      7.37 o 
  12   9   0        0.25       -2.34      7.19 o 
   0  10   0      173.07      178.34     12.93 o 
   1  10   0       94.26       88.53      8.49 o 
   2  10   0       30.24       19.28      5.59 o 
   3  10   0        1.36       -0.36      4.33 o 
   4  10   0      157.21      126.04     12.71 o 
   5  10   0       13.86       24.16      7.10 o 
   6  10   0       10.11       11.26      6.92 o 
   7  10   0       15.82        5.66      7.01 o 
   8  10   0       58.53       42.28      9.33 o 
   9  10   0       26.24       13.31      8.86 o 
  10  10   0        0.38        2.67      8.07 o 
   1  11   0       19.56       26.90      8.31 o 
   2  11   0        3.26       -1.05      5.72 o 
   3  11   0       14.48        9.99      5.72 o 
   4  11   0       56.02       47.68      7.55 o 
   5  11   0        0.81       -0.31      6.47 o 
   6  11   0       22.65       16.24      8.30 o 
   7  11   0       19.97       25.68      9.07 o 
   8  11   0       10.03       11.55      7.81 o 
   9  11   0        0.00        4.14     11.59 o 
   0  12   0      121.55      109.08     18.89 o 
   1  12   0       25.66       33.27      9.15 o 
   2  12   0       13.73        6.54      7.28 o 
   3  12   0       97.60      101.90     13.88 o 
   4  12   0       54.28       79.67     12.98 o 
   5  12   0       46.11       31.75      9.84 o 
   6  12   0      106.76      115.20     22.08 o 
   7  12   0       69.97       73.34     13.40 o 
   1  13   0        0.18        4.02     11.49 o 
   2  13   0        5.05        0.38     14.78 o 
   3  13   0        2.47        4.09      7.83 o 
 -16   1   1        0.71        5.92      5.16 o 
 -15   1   1       48.90       42.05      8.79 o 
 -14   1   1       23.83       17.16      4.89 o 
 -13   1   1       30.27       31.99      6.30 o 
 -12   1   1      128.65      123.84      9.27 o 
 -11   1   1        6.19       14.76      4.86 o 
 -10   1   1      301.85      306.67     23.15 o 
  -9   1   1      218.72      234.37      9.82 o 
  -8   1   1     1418.13     1693.20     39.76 o 
  -7   1   1       22.61        9.43      3.46 o 
  -6   1   1       87.65      138.87      9.13 o 
  -5   1   1       20.90       19.04      2.66 o 
  -4   1   1      729.18      693.69     13.59 o 
  -3   1   1        2.87        4.07      1.33 o 
  -2   1   1     3113.52     2963.50     40.58 o 
  -1   1   1      881.17      907.24     23.70 o 
   0   1   1      432.79      360.03     15.64 o 
   1   1   1     1905.35     1720.55     45.49 o 
   2   1   1      242.96      218.85      5.66 o 
   3   1   1      946.89      906.01     16.88 o 
   4   1   1     1648.61     1666.42     28.28 o 
   5   1   1     1229.64     1171.52     24.05 o 
   6   1   1      373.68      359.39     10.41 o 
   7   1   1      720.37      731.19     18.24 o 
   8   1   1      159.96      152.97      7.90 o 
   9   1   1       86.87       87.58      6.95 o 
  10   1   1      215.75      219.46      9.13 o 
  11   1   1        4.11        3.05      3.45 o 
  12   1   1        5.79        2.99      4.49 o 
  13   1   1       71.55       71.62      7.82 o 
  14   1   1       49.51       41.51      6.26 o 
  15   1   1        0.02       -0.32      6.80 o 
 -16   2   1       45.69       54.37      8.96 o 
 -15   2   1        8.49        8.15      6.70 o 
 -14   2   1        2.06        6.52      5.37 o 
 -13   2   1       32.68       17.36      5.49 o 
 -12   2   1        0.76        3.58      4.65 o 
 -11   2   1      254.55      270.74     11.93 o 
 -10   2   1      487.94      468.53     23.72 o 
  -9   2   1       41.66       45.73      6.66 o 
  -8   2   1      155.19      178.02     12.45 o 
  -7   2   1       79.80       71.62      5.23 o 
  -6   2   1     1964.76     2209.15     72.98 o 
  -5   2   1      197.43      229.27      7.16 o 
  -4   2   1       42.87       40.08      2.97 o 
  -3   2   1       44.33       37.38      2.18 o 
  -2   2   1      974.07      970.69     11.03 o 
  -1   2   1      155.33      133.01      3.48 o 
   0   2   1     3320.75     3332.74     43.43 o 
   1   2   1      997.45      978.36     14.56 o 
   2   2   1      623.14      631.59     12.06 o 
   3   2   1     2359.78     2449.11     34.03 o 
   4   2   1       32.25       38.39      3.02 o 
   5   2   1       18.93       16.49      2.92 o 
   6   2   1     1927.69     1927.69     34.05 o 
   7   2   1      564.41      578.11     14.69 o 
   8   2   1       59.32       48.43      5.21 o 
   9   2   1       84.12       98.03      7.25 o 
  10   2   1       42.21       54.70      6.71 o 
  11   2   1        9.55       13.58      4.69 o 
  12   2   1      557.43      499.87     16.86 o 
  13   2   1      125.53      120.84      8.52 o 
  14   2   1       47.30       45.82      8.20 o 
  15   2   1        2.18       -0.45      5.25 o 
 -16   3   1       14.35        4.64      8.19 o 
 -15   3   1       33.61       14.17      8.15 o 
 -14   3   1       21.57       15.38     12.28 o 
 -13   3   1        4.41        0.71      8.66 o 
 -12   3   1       21.57       14.97      5.34 o 
 -11   3   1      158.60      177.91     16.81 o 
 -10   3   1       16.71       18.11      4.98 o 
  -9   3   1        0.73        4.42      3.48 o 
  -8   3   1      114.34      105.81      6.73 o 
  -7   3   1      444.58      486.64     12.92 o 
  -6   3   1       49.12       38.92      7.60 o 
  -5   3   1     5312.18     5316.68     81.15 o 
  -4   3   1       48.33       42.59      3.67 o 
  -3   3   1      165.13      173.77      3.88 o 
  -2   3   1      118.39      122.44      3.94 o 
  -1   3   1      203.66      179.42      4.00 o 
   0   3   1     3458.38     3339.85     39.68 o 
   1   3   1     4543.56     4435.16     52.14 o 
   2   3   1     3403.86     3322.37     40.19 o 
   3   3   1     2986.19     2890.73     35.84 o 
   4   3   1     1580.00     1484.10     23.07 o 
   5   3   1       79.99       90.37      4.60 o 
   6   3   1      190.95      187.34      7.61 o 
   7   3   1      777.19      793.95     18.77 o 
   8   3   1      186.48      179.98      8.63 o 
   9   3   1      316.15      318.16     11.95 o 
  10   3   1      684.05      681.38     18.88 o 
  11   3   1       49.81       48.97      6.78 o 
  12   3   1       20.93       18.42      5.57 o 
  13   3   1        0.56        5.64      5.10 o 
  14   3   1        3.25       12.14      5.58 o 
  15   3   1       11.53        4.80      7.32 o 
 -15   4   1       10.82        8.24     11.12 o 
 -14   4   1       15.34       19.71      8.06 o 
 -13   4   1       23.50       22.36      7.79 o 
 -12   4   1      122.62      106.14     11.98 o 
 -11   4   1      185.80      188.05     17.51 o 
 -10   4   1       23.02       20.99      5.89 o 
  -9   4   1      552.05      573.70     16.05 o 
  -8   4   1      948.44      967.00     30.10 o 
  -7   4   1        1.55        3.88      2.66 o 
  -6   4   1      178.57      135.03      7.87 o 
  -5   4   1     1186.68     1224.30     22.38 o 
  -4   4   1        5.42        2.07      1.19 o 
  -3   4   1      230.78      239.60     12.67 o 
  -2   4   1      100.20       87.80      3.24 o 
  -1   4   1     1584.65     1614.70     18.48 o 
   0   4   1      116.91      120.55      3.52 o 
   1   4   1      130.85      133.91      6.05 o 
   2   4   1      235.39      222.87      5.29 o 
   3   4   1     1163.80     1236.56     17.71 o 
   4   4   1      130.23      158.53      4.92 o 
   5   4   1      866.88      918.25     16.73 o 
   6   4   1        6.45        8.26      2.88 o 
   7   4   1      115.18      144.20      7.43 o 
   8   4   1       90.86      113.52      7.36 o 
   9   4   1       16.60       14.04      4.46 o 
  10   4   1        0.73        4.03      4.11 o 
  11   4   1       26.86       22.15      5.46 o 
  12   4   1       14.93       12.72      5.43 o 
  13   4   1      176.45      146.99     14.26 o 
  14   4   1       71.64       66.16     11.25 o 
  15   4   1        0.42       -7.49      6.33 o 
 -15   5   1       30.37       37.86     11.94 o 
 -14   5   1        0.23       11.38      7.81 o 
 -13   5   1        4.31        1.48      5.82 o 
 -12   5   1        2.43       10.52      6.44 o 
 -11   5   1      137.79      144.82     19.36 o 
 -10   5   1      324.19      303.75     16.46 o 
  -9   5   1       26.29       23.84      6.58 o 
  -8   5   1       31.13       30.67      6.19 o 
  -7   5   1      228.00      231.67     12.05 o 
  -6   5   1        0.59       -0.08      1.88 o 
  -5   5   1       22.41       21.14      1.93 o 
  -4   5   1      299.88      316.92      8.38 o 
  -3   5   1        2.71        8.83      2.09 o 
  -2   5   1      317.79      307.42      7.69 o 
  -1   5   1      366.95      402.86      6.12 o 
   0   5   1        5.86        8.88      1.65 o 
   1   5   1       10.90       12.06      1.83 o 
   2   5   1       32.08       35.61      3.01 o 
   3   5   1      940.74      988.15     15.26 o 
   4   5   1      535.63      565.40     10.61 o 
   5   5   1      607.76      611.11     13.65 o 
   6   5   1       11.85       10.91      2.86 o 
   7   5   1       75.86       75.43     11.01 o 
   8   5   1      165.01      154.48      9.03 o 
   9   5   1       20.02       25.65      5.07 o 
  10   5   1       58.98       52.60      8.65 o 
  11   5   1       31.06       23.52      7.14 o 
  12   5   1       13.83        2.86      6.12 o 
  13   5   1        7.40        6.71      6.94 o 
  14   5   1        0.44        8.56      7.69 o 
 -14   6   1      108.23      101.10     14.20 o 
 -13   6   1      131.58      150.90     30.86 o 
 -12   6   1       90.32       82.57     11.54 o 
 -11   6   1        2.59        6.37      6.39 o 
 -10   6   1      384.55      378.33     19.10 o 
  -9   6   1        0.50        4.24     10.80 o 
  -8   6   1       46.82       44.62      7.54 o 
  -7   6   1      590.33      609.34     17.54 o 
  -6   6   1      149.65      159.72     10.03 o 
  -5   6   1      340.63      360.14      9.90 o 
  -4   6   1     1158.11     1202.77     21.22 o 
  -3   6   1     1163.09     1110.78     42.45 o 
  -2   6   1        7.51       10.40      2.39 o 
  -1   6   1     2289.73     2326.62     24.93 o 
   0   6   1     1269.73     1352.75     15.85 o 
   1   6   1        2.46        7.45      2.29 o 
   2   6   1     1722.32     1752.80     24.24 o 
   3   6   1     2162.93     2221.98     29.93 o 
   4   6   1      160.91      167.81      5.58 o 
   5   6   1      819.08      814.99     14.45 o 
   6   6   1      504.49      502.62     14.69 o 
   7   6   1       74.81       93.99     11.95 o 
   8   6   1     1667.69     1670.80     70.77 o 
   9   6   1     1046.97     1034.79     32.10 o 
  10   6   1      129.79      148.29     19.63 o 
  11   6   1        0.20       -7.07      4.71 o 
  12   6   1       94.97       99.67     12.26 o 
  13   6   1       25.23       15.96      8.11 o 
  14   6   1       20.08       16.76      8.31 o 
 -14   7   1        0.14        0.46      7.51 o 
 -13   7   1        0.36      -13.08     12.73 o 
 -12   7   1        4.03        6.37      7.17 o 
 -11   7   1       92.00       98.00     12.06 o 
 -10   7   1      302.84      280.14     20.84 o 
  -9   7   1       50.69       40.68     14.70 o 
  -8   7   1       83.41       86.73     27.31 o 
  -7   7   1       71.24       70.00      7.05 o 
  -6   7   1       72.03       69.21      6.84 o 
  -5   7   1      111.80      112.06     10.60 o 
  -4   7   1      317.31      305.80      9.16 o 
  -3   7   1      319.94      309.89      8.94 o 
  -2   7   1        0.05       -2.62      1.75 o 
  -1   7   1       37.27       30.04      3.04 o 
   0   7   1        5.37        4.75      1.50 o 
   1   7   1      142.00      138.34      4.17 o 
   2   7   1        7.81        4.55      2.00 o 
   3   7   1      678.87      704.21     18.04 o 
   4   7   1      384.67      386.61     11.03 o 
   5   7   1        0.46       -1.16      2.64 o 
   6   7   1      201.66      220.72     10.61 o 
   7   7   1        0.12        1.51      3.89 o 
   8   7   1       37.76       52.34      8.63 o 
   9   7   1        0.29       -4.47      5.03 o 
  10   7   1        0.01        1.76      5.49 o 
  11   7   1       22.08       23.06      7.85 o 
  12   7   1       47.98       30.01      9.26 o 
  13   7   1       25.58       17.95      9.03 o 
 -13   8   1        0.29       -4.43     20.55 o 
 -12   8   1        6.47       13.87      7.99 o 
 -11   8   1        7.95       16.11      7.72 o 
 -10   8   1        2.12        4.54      6.28 o 
  -9   8   1      189.07      161.99     13.83 o 
  -8   8   1       66.85       58.14      7.38 o 
  -7   8   1      413.62      448.68     19.36 o 
  -6   8   1      554.56      553.54     17.37 o 
  -5   8   1      306.75      324.68     17.32 o 
  -4   8   1        3.35        7.88      3.54 o 
  -3   8   1      271.69      276.19      8.98 o 
  -2   8   1        0.38       -0.85      2.07 o 
  -1   8   1        4.93        3.88      2.21 o 
   0   8   1       72.26       78.29      5.58 o 
   1   8   1       13.50       11.58      3.34 o 
   2   8   1      299.22      312.66      9.74 o 
   3   8   1      227.44      204.54      8.32 o 
   4   8   1        0.08       -3.87      3.28 o 
   5   8   1      158.71      175.06     13.32 o 
   6   8   1        7.16        3.70      3.67 o 
   7   8   1        1.28       -1.29      4.92 o 
   8   8   1       35.89       24.30      6.14 o 
   9   8   1        3.36       -2.26      6.54 o 
  10   8   1      107.86       99.37     11.85 o 
  11   8   1      174.40      150.64     14.65 o 
  12   8   1        7.30       13.46      8.49 o 
 -12   9   1        5.21       -4.54      6.99 o 
 -11   9   1       11.48        6.63      7.57 o 
 -10   9   1        0.04        3.55      6.59 o 
  -9   9   1        6.09       -0.22      6.03 o 
  -8   9   1       56.54       64.35     10.08 o 
  -7   9   1       87.68       93.75      9.14 o 
  -6   9   1       42.77       42.18      6.71 o 
  -5   9   1      632.88      624.70     18.76 o 
  -4   9   1       55.82       49.10      6.53 o 
  -3   9   1       17.06        9.01      4.24 o 
  -2   9   1       91.40      107.99      8.64 o 
  -1   9   1       25.53       33.81      5.67 o 
   0   9   1      154.07      139.45      9.32 o 
   1   9   1      512.60      487.97     13.67 o 
   2   9   1       37.02       45.17      8.33 o 
   3   9   1      785.23      789.93     21.75 o 
   4   9   1      755.37      779.10     21.70 o 
   5   9   1       59.45       58.40      6.23 o 
   6   9   1       61.49       55.83      5.95 o 
   7   9   1      231.88      239.53     12.41 o 
   8   9   1       57.46       71.35     12.95 o 
   9   9   1        6.97        4.41      6.07 o 
  10   9   1       66.65       57.36     11.07 o 
  11   9   1        1.89       -8.78      6.07 o 
 -11  10   1        4.74       -2.86     14.45 o 
 -10  10   1       17.31        8.76     13.32 o 
  -9  10   1        0.79        0.52      6.45 o 
  -8  10   1       26.28       25.57      6.52 o 
  -7  10   1        0.69        0.22      4.71 o 
  -6  10   1      137.57      117.84     12.94 o 
  -5  10   1      155.74      154.62     30.69 o 
  -4  10   1       72.06       53.25      9.18 o 
  -3  10   1       69.39       86.31      9.36 o 
  -2  10   1       13.83       15.86      5.43 o 
  -1  10   1      240.92      243.40     12.43 o 
   0  10   1      181.31      186.53     11.24 o 
   1  10   1       53.55       57.89      9.13 o 
   2  10   1       43.86       35.69      6.42 o 
   3  10   1        2.74        0.55      4.23 o 
   4  10   1        4.71        5.82      4.45 o 
   5  10   1       74.57       77.16      8.53 o 
   6  10   1      173.03      201.31     15.73 o 
   7  10   1       13.91       21.33     14.09 o 
   8  10   1       15.83       10.41     10.11 o 
   9  10   1       33.79       20.28     21.90 o 
  10  10   1        1.27        2.20      8.26 o 
  -9  11   1       10.29       18.20      8.76 o 
  -8  11   1       55.21       55.58     11.36 o 
  -7  11   1       58.62       47.75     10.32 o 
  -6  11   1        8.88        7.88      7.11 o 
  -5  11   1       15.67        9.31     10.36 o 
  -4  11   1        1.97       -3.39      4.71 o 
  -3  11   1       29.24       34.22      6.90 o 
  -2  11   1      106.54      117.36     10.38 o 
  -1  11   1       85.76       76.78      8.79 o 
   0  11   1        0.02       -1.66      4.61 o 
   1  11   1       12.78        9.05      5.26 o 
   2  11   1        1.78       -6.93      5.05 o 
   3  11   1        8.65        2.85      6.31 o 
   4  11   1        4.20       12.94      7.48 o 
   5  11   1       13.63       18.47      7.53 o 
   6  11   1       13.53       21.54      8.53 o 
   7  11   1       46.28       62.95     17.17 o 
   8  11   1        0.60       -0.05     10.61 o 
  -7  12   1        4.37        6.49      8.48 o 
  -6  12   1        7.88       13.53      8.47 o 
  -5  12   1        3.86        8.84      6.93 o 
  -4  12   1       15.62       19.78      6.82 o 
  -3  12   1        2.20       -6.59      5.39 o 
  -2  12   1        0.18       -3.22      6.83 o 
  -1  12   1        4.91        2.17      6.61 o 
   0  12   1        0.69       -1.02      9.25 o 
   1  12   1        6.32        8.85      8.83 o 
   2  12   1        4.00       -1.06      6.63 o 
   3  12   1        2.30        4.34      7.76 o 
   4  12   1        8.12        0.71      7.78 o 
   5  12   1       31.32       26.36      9.66 o 
   6  12   1       18.91       25.16     13.62 o 
  -3  13   1       12.97       30.64     10.03 o 
  -2  13   1       41.26       37.40     15.74 o 
  -1  13   1       11.30        3.87      8.20 o 
   0  13   1       12.93       -0.48      8.07 o 
   1  13   1       83.61       72.45     12.69 o 
   2  13   1       40.77       33.55     10.80 o 
 -16   0   2       12.62        2.06      7.85 o 
 -15   0   2       11.17       13.72      7.74 o 
 -14   0   2       69.82       65.64     10.26 o 
 -13   0   2      230.46      280.26     27.38 o 
 -12   0   2     1249.94     1437.28     53.87 o 
 -11   0   2      726.24      894.27     38.43 o 
 -10   0   2     1382.44     1822.97     60.88 o 
  -9   0   2      439.90      495.31     23.93 o 
  -8   0   2      584.62      848.29     32.17 o 
  -7   0   2      326.46      443.52     19.88 o 
  -6   0   2       43.27       75.38      7.70 o 
  -5   0   2     8912.73    11627.48    291.12 o 
  -4   0   2    41968.91    49073.70    800.40 o 
  -3   0   2    18425.13    18103.13    445.87 o 
  -2   0   2    26867.03    25408.76    622.88 o 
  -1   0   2       55.88       76.52      5.33 o 
   0   0   2       21.26        3.70      2.42 o 
   1   0   2      378.19      289.39      8.63 o 
   2   0   2     4665.74     4485.83     83.06 o 
   3   0   2     2546.69     2509.05     69.36 o 
   4   0   2     2439.42     2561.93     50.77 o 
   5   0   2    12855.17    13110.37    237.57 o 
   6   0   2     1449.11     1396.96     32.12 o 
   7   0   2     1201.91     1149.00     28.71 o 
   8   0   2      175.72      187.26     18.30 o 
   9   0   2        4.89       10.72      4.35 o 
  10   0   2        2.63       -0.53      4.14 o 
  11   0   2      601.12      552.59     20.96 o 
  12   0   2      897.65      776.56     42.45 o 
  13   0   2      117.96      120.99     11.78 o 
  14   0   2      190.43      185.65     21.26 o 
 -16   1   2       12.15       11.56      5.65 o 
 -15   1   2       56.33       50.61      7.06 o 
 -14   1   2       12.97        7.80      5.79 o 
 -13   1   2       58.30       73.58     13.06 o 
 -12   1   2      394.91      443.81     15.68 o 
 -11   1   2      176.06      226.63     24.05 o 
 -10   1   2      291.67      382.86     13.29 o 
  -9   1   2       11.23       11.74      3.48 o 
  -8   1   2      152.19      146.75     15.00 o 
  -7   1   2     2666.13     3148.05     62.05 o 
  -6   1   2       21.59       42.81      5.48 o 
  -5   1   2     1965.21     1934.37     30.86 o 
  -4   1   2      900.61     1003.93     14.76 o 
  -3   1   2    17252.06    15526.50    270.91 o 
  -2   1   2    13174.50    12145.31    691.68 o 
  -1   1   2     8258.21     7735.29    114.17 o 
   0   1   2     3175.48     2973.32     65.93 o 
   1   1   2     4298.45     4216.58     63.34 o 
   2   1   2     1286.64     1265.63     19.00 o 
   3   1   2       93.57       92.34      3.95 o 
   4   1   2      756.07      762.09     20.13 o 
   5   1   2      157.98      204.73      6.25 o 
   6   1   2     1759.37     1724.41     27.04 o 
   7   1   2      560.30      514.72     11.88 o 
   8   1   2      591.87      548.93     12.98 o 
   9   1   2      391.79      380.66     12.79 o 
  10   1   2      501.22      466.92     12.97 o 
  11   1   2      211.10      216.09      9.60 o 
  12   1   2      346.36      321.64     11.64 o 
  13   1   2        5.69       -3.17      7.32 o 
  14   1   2       72.15       69.61     13.20 o 
  15   1   2       27.09       29.38      8.75 o 
 -16   2   2      180.73      184.62     24.59 o 
 -15   2   2       38.47       42.51      7.75 o 
 -14   2   2       88.47       84.72      9.33 o 
 -13   2   2        6.93        0.74      4.87 o 
 -12   2   2      364.51      375.68     19.99 o 
 -11   2   2      509.45      539.03     29.36 o 
 -10   2   2      100.33      111.99     12.21 o 
  -9   2   2      848.00      856.96     60.15 o 
  -8   2   2       68.54       95.90      6.29 o 
  -7   2   2     2493.70     2500.82     42.71 o 
  -6   2   2     1293.20     1373.00     25.41 o 
  -5   2   2      106.74       82.14      5.28 o 
  -4   2   2     1265.28     1356.47     17.24 o 
  -3   2   2      138.84      140.16      4.58 o 
  -2   2   2     2467.44     2523.68     38.99 o 
  -1   2   2     2249.29     2049.67     28.43 o 
   0   2   2    13719.74    12801.27    161.54 o 
   1   2   2     2426.51     2238.24     31.16 o 
   2   2   2     3367.41     3274.94     44.44 o 
   3   2   2      272.21      299.20      7.25 o 
   4   2   2        0.59       -0.21      1.47 o 
   5   2   2     1263.14     1438.95     26.72 o 
   6   2   2        7.68       10.48      2.95 o 
   7   2   2      222.38      220.75     13.40 o 
   8   2   2      520.50      464.04     14.04 o 
   9   2   2      104.10      101.61      8.06 o 
  10   2   2     1111.57     1084.19     21.88 o 
  11   2   2        1.17       -0.50      3.37 o 
  12   2   2       53.62       62.66      7.70 o 
  13   2   2       10.53        3.67      7.02 o 
  14   2   2        0.17        2.45      5.08 o 
  15   2   2       59.57       47.27      8.18 o 
 -16   3   2       81.18       80.25     13.39 o 
 -15   3   2       40.90       45.84     10.44 o 
 -14   3   2        0.47        3.06      6.23 o 
 -13   3   2       25.30       32.26      8.96 o 
 -12   3   2       33.57       16.77      5.54 o 
 -11   3   2        0.15       -0.72      3.87 o 
 -10   3   2        2.19        2.11      3.60 o 
  -9   3   2       68.64       60.08      7.77 o 
  -8   3   2     1867.10     1867.58     34.68 o 
  -7   3   2     1245.99     1328.82     25.75 o 
  -6   3   2     1461.92     1339.13     24.87 o 
  -5   3   2      595.84      573.62     12.59 o 
  -4   3   2     2467.15     2535.00     39.75 o 
  -3   3   2        4.37        2.82      1.16 o 
  -2   3   2     1207.82     1201.39     20.91 o 
  -1   3   2      413.90      382.26      6.81 o 
   0   3   2     1001.96      963.06     13.64 o 
   1   3   2     1752.81     1692.89     24.82 o 
   2   3   2      467.89      476.68      8.36 o 
   3   3   2     2607.61     2597.65     33.02 o 
   4   3   2      731.30      825.10     15.25 o 
   5   3   2      278.23      289.75      8.24 o 
   6   3   2       72.72       70.31      5.41 o 
   7   3   2      627.72      590.93     15.72 o 
   8   3   2       52.94       57.21      5.92 o 
   9   3   2     1121.70     1183.78     27.24 o 
  10   3   2     1392.34     1342.51     30.12 o 
  11   3   2      326.16      325.10     15.07 o 
  12   3   2      747.27      721.01     21.49 o 
  13   3   2        1.44       -2.87      7.65 o 
  14   3   2       14.11        7.36      6.02 o 
  15   3   2        4.83       -4.48      6.35 o 
 -15   4   2       12.15       20.96      9.18 o 
 -14   4   2       19.63        9.67      9.57 o 
 -13   4   2       91.50      103.09     31.23 o 
 -12   4   2      275.09      239.17     16.62 o 
 -11   4   2      160.09      146.35     24.64 o 
 -10   4   2        3.59       -0.58      4.19 o 
  -9   4   2      667.30      666.22     34.33 o 
  -8   4   2      247.97      241.72      9.24 o 
  -7   4   2       26.96       33.34      3.87 o 
  -6   4   2      130.75      125.14      5.81 o 
  -5   4   2       81.79       68.97      3.67 o 
  -4   4   2      207.74      181.20      4.52 o 
  -3   4   2      110.54      112.14      2.46 o 
  -2   4   2     4626.73     4411.27     58.83 o 
  -1   4   2     1027.41     1038.13     14.92 o 
   0   4   2     1001.38      941.80     13.87 o 
   1   4   2     1633.52     1579.98     21.30 o 
   2   4   2        0.01        5.27      1.66 o 
   3   4   2      525.09      498.19      9.41 o 
   4   4   2      638.42      641.01     11.54 o 
   5   4   2     2196.21     2172.83     33.54 o 
   6   4   2      176.14      193.47      9.39 o 
   7   4   2      699.18      708.65     17.84 o 
   8   4   2      351.09      366.28     15.34 o 
   9   4   2      121.41      127.15      8.59 o 
  10   4   2      560.72      541.49     17.45 o 
  11   4   2       59.24       50.59      7.11 o 
  12   4   2       79.17       83.47      8.80 o 
  13   4   2        0.66        7.84      6.89 o 
  14   4   2      139.66      156.35     22.67 o 
 -15   5   2        2.95        7.16      9.89 o 
 -14   5   2      165.24      172.51     19.98 o 
 -13   5   2      298.41      333.54     71.22 o 
 -12   5   2        1.30        9.15      8.51 o 
 -11   5   2       34.77       46.86     11.57 o 
 -10   5   2       27.69       21.92      7.10 o 
  -9   5   2        8.10        2.49      5.99 o 
  -8   5   2        7.23        3.53      3.86 o 
  -7   5   2       24.35       28.14      8.53 o 
  -6   5   2       94.54       95.62      8.26 o 
  -5   5   2     4194.20     4114.03     93.54 o 
  -4   5   2     1815.29     1860.10     32.79 o 
  -3   5   2     1446.55     1428.60     19.86 o 
  -2   5   2     1074.79     1026.63     31.68 o 
  -1   5   2      447.19      406.88      6.88 o 
   0   5   2     3008.77     3108.33     38.92 o 
   1   5   2      349.78      372.89      7.68 o 
   2   5   2     1347.49     1305.61     19.06 o 
   3   5   2        7.93        0.62      1.62 o 
   4   5   2      458.26      441.54      9.44 o 
   5   5   2      195.79      207.81      7.35 o 
   6   5   2     1352.36     1335.44     23.91 o 
   7   5   2        6.64        3.26      3.05 o 
   8   5   2      473.70      515.61     15.64 o 
   9   5   2        9.71        0.37      5.65 o 
  10   5   2        1.00       -3.02      4.96 o 
  11   5   2       43.04       55.82      9.72 o 
  12   5   2       15.79       26.51      9.64 o 
  13   5   2      121.96      124.31     13.97 o 
  14   5   2        1.95       -6.44      6.14 o 
 -14   6   2       47.59       51.24     11.05 o 
 -13   6   2        0.20        5.34      7.30 o 
 -12   6   2      125.77      107.80     13.27 o 
 -11   6   2       16.26       15.46      9.77 o 
 -10   6   2       14.70        6.08      6.09 o 
  -9   6   2       91.91      109.70     11.22 o 
  -8   6   2       78.99       85.21      9.26 o 
  -7   6   2      102.18      104.89     19.14 o 
  -6   6   2      137.38      149.59      9.78 o 
  -5   6   2       32.35       34.86      6.95 o 
  -4   6   2      188.91      155.87      6.04 o 
  -3   6   2      186.08      157.76      5.09 o 
  -2   6   2      766.43      889.44     13.15 o 
  -1   6   2       64.91       58.29      3.47 o 
   0   6   2       21.12       12.10      2.01 o 
   1   6   2      412.03      388.13      8.29 o 
   2   6   2      111.52      112.78      4.59 o 
   3   6   2       18.74       18.52      3.34 o 
   4   6   2      146.59      143.92      7.92 o 
   5   6   2       71.87       67.27      4.38 o 
   6   6   2      164.84      155.30     10.08 o 
   7   6   2      330.11      320.19     13.07 o 
   8   6   2      252.23      255.98     15.36 o 
   9   6   2       51.15       45.75      8.25 o 
  10   6   2       42.70       39.65     13.44 o 
  11   6   2        0.47       -5.05      5.43 o 
  12   6   2        6.60       -1.26      5.88 o 
  13   6   2        8.05        5.22      9.89 o 
 -14   7   2        0.62       -0.84     11.59 o 
 -13   7   2       73.51       79.54     23.95 o 
 -12   7   2        8.30        4.20      7.21 o 
 -11   7   2       12.45       13.03     11.57 o 
 -10   7   2        3.06        8.11      6.45 o 
  -9   7   2      147.49      189.99     13.97 o 
  -8   7   2      396.45      384.90     17.54 o 
  -7   7   2       90.68      104.14      8.11 o 
  -6   7   2      185.61      149.06     17.95 o 
  -5   7   2       39.20       24.79      6.67 o 
  -4   7   2      330.61      312.87     11.16 o 
  -3   7   2       29.98       32.40      4.59 o 
  -2   7   2       74.05       69.33      4.58 o 
  -1   7   2      365.17      354.84      7.48 o 
   0   7   2      313.22      299.36      7.68 o 
   1   7   2     1245.25     1231.44     18.96 o 
   2   7   2       22.96       23.42      2.90 o 
   3   7   2       30.38       27.41      3.12 o 
   4   7   2        4.09        5.82      2.93 o 
   5   7   2       54.64       52.58      5.14 o 
   6   7   2       24.02       33.94      4.76 o 
   7   7   2      792.36      793.48     22.08 o 
   8   7   2      204.86      209.87     11.88 o 
   9   7   2      113.67      119.18     20.48 o 
  10   7   2      146.10      157.83     14.09 o 
  11   7   2        8.30       19.74      7.92 o 
  12   7   2       15.64       14.73      7.91 o 
 -13   8   2        1.22        5.74      8.32 o 
 -12   8   2        1.34        4.16      7.72 o 
 -11   8   2       28.07       22.81     15.49 o 
 -10   8   2        0.87       -7.94      5.29 o 
  -9   8   2       15.14       19.98      9.03 o 
  -8   8   2       85.54       79.51     19.83 o 
  -7   8   2      424.45      421.04     17.43 o 
  -6   8   2       65.47       44.60      6.03 o 
  -5   8   2        1.11        1.65      3.02 o 
  -4   8   2       65.09       67.62      6.30 o 
  -3   8   2       66.30       63.24      6.13 o 
  -2   8   2       96.86       79.40      4.65 o 
  -1   8   2      379.48      384.83      9.14 o 
   0   8   2      419.20      402.07      9.33 o 
   1   8   2       58.21       42.84     10.75 o 
   2   8   2      790.09      806.72     21.19 o 
   3   8   2       66.81       58.38      5.34 o 
   4   8   2       49.54       45.13      5.00 o 
   5   8   2        0.47       -2.31      3.06 o 
   6   8   2        1.43        1.01      3.42 o 
   7   8   2        0.41       -5.66      3.78 o 
   8   8   2       52.87       45.05      7.00 o 
   9   8   2       42.88       56.92     13.76 o 
  10   8   2       32.60       46.75      9.92 o 
  11   8   2       39.18       51.39     10.41 o 
  12   8   2        4.66       -2.85      7.27 o 
 -12   9   2       34.61       44.62     11.00 o 
 -11   9   2       40.57       43.55     10.59 o 
 -10   9   2        6.88        0.41      7.08 o 
  -9   9   2        3.20        5.03      6.67 o 
  -8   9   2       52.99       44.88      7.35 o 
  -7   9   2       25.92       34.57      6.32 o 
  -6   9   2       56.90       52.94      7.04 o 
  -5   9   2       16.94       18.67      7.31 o 
  -4   9   2       10.13        8.51      3.93 o 
  -3   9   2      600.62      611.89     15.59 o 
  -2   9   2       78.59       70.36      7.50 o 
  -1   9   2        1.83       -1.13      3.86 o 
   0   9   2       27.10       21.72      5.05 o 
   1   9   2      111.66      127.38     12.55 o 
   2   9   2       53.79       55.41      6.84 o 
   3   9   2      451.38      482.73     16.64 o 
   4   9   2      143.51      171.73     10.53 o 
   5   9   2        6.29        6.30      4.74 o 
   6   9   2      107.77      101.91     12.05 o 
   7   9   2       16.74       19.05      5.86 o 
   8   9   2       33.58       32.40      6.78 o 
   9   9   2        2.35      -12.08      8.26 o 
  10   9   2       10.31       17.39      8.09 o 
  11   9   2       23.04       17.95     13.74 o 
 -11  10   2        0.35        5.31      8.23 o 
 -10  10   2        7.98       10.72      8.18 o 
  -9  10   2       16.87       11.27      6.07 o 
  -8  10   2       13.94       17.24      6.23 o 
  -7  10   2        6.65        4.47      5.05 o 
  -6  10   2        0.35        0.94      4.47 o 
  -5  10   2       65.29       65.27     10.22 o 
  -4  10   2       62.35       58.64      7.90 o 
  -3  10   2      133.22      119.17     10.46 o 
  -2  10   2       55.20       60.45      7.90 o 
  -1  10   2        1.94       -1.53      4.03 o 
   0  10   2        1.59        2.82      4.33 o 
   1  10   2        4.85        1.11      4.10 o 
   2  10   2       47.75       43.80      6.76 o 
   3  10   2        7.98        6.61      4.63 o 
   4  10   2       12.05       14.23      5.50 o 
   5  10   2      141.29      137.54     13.48 o 
   6  10   2       23.55       26.25      8.62 o 
   7  10   2        1.65        5.14      6.78 o 
   8  10   2        2.50       16.58      8.21 o 
   9  10   2        6.22       -3.56     19.41 o 
  -9  11   2       40.75       29.36      9.70 o 
  -8  11   2       70.64       69.03     11.90 o 
  -7  11   2        0.34       -1.57      6.79 o 
  -6  11   2       26.65       10.98      7.37 o 
  -5  11   2       26.28       24.28      7.11 o 
  -4  11   2        0.19       -1.90      4.88 o 
  -3  11   2       56.45       51.73      7.91 o 
  -2  11   2        1.84        9.26      5.56 o 
  -1  11   2        6.35        3.98      5.18 o 
   0  11   2       22.57       24.01      6.32 o 
   1  11   2       18.43       16.36      6.11 o 
   2  11   2        2.82       -0.21      5.01 o 
   3  11   2        0.40        4.24      5.29 o 
   4  11   2       24.64       27.44      8.28 o 
   5  11   2       24.82        8.15      7.42 o 
   6  11   2       41.97       28.12     10.41 o 
   7  11   2        1.63        2.07     10.46 o 
   8  11   2       12.50       -2.57     11.05 o 
  -7  12   2       17.19       10.50     11.59 o 
  -6  12   2        0.20        2.44      5.96 o 
  -5  12   2       13.17       19.16      7.00 o 
  -4  12   2       27.22       16.46      6.76 o 
  -3  12   2       14.56       34.29      7.80 o 
  -2  12   2       62.39       60.89     18.56 o 
  -1  12   2       90.34      104.23     10.67 o 
   0  12   2       14.65       25.99      7.23 o 
   1  12   2       42.73       43.33      8.40 o 
   2  12   2      121.34      114.38     11.09 o 
   3  12   2        1.77       -6.22      9.08 o 
   4  12   2       60.52       42.53     16.08 o 
   5  12   2       52.83       63.39     16.82 o 
  -2  13   2       25.71        8.65      9.23 o 
  -1  13   2       67.17       86.49     13.89 o 
   0  13   2       18.24       36.10     10.92 o 
   1  13   2        1.16       -0.69      8.22 o 
 -16   1   3        2.21       -3.42      6.57 o 
 -15   1   3        8.32       -0.42      8.70 o 
 -14   1   3        2.84        2.95      5.43 o 
 -13   1   3        1.64        2.88      4.93 o 
 -12   1   3      291.55      327.89     13.70 o 
 -11   1   3        2.58        7.60      4.19 o 
 -10   1   3       46.98       69.41      7.61 o 
  -9   1   3        2.68        2.12      3.31 o 
  -8   1   3      493.85      541.47     16.84 o 
  -7   1   3       50.75       48.10      6.02 o 
  -6   1   3      766.87      742.17     12.98 o 
  -5   1   3      126.31      125.50      5.46 o 
  -4   1   3      155.11      176.85      7.19 o 
  -3   1   3       10.31        5.05      2.16 o 
  -2   1   3       65.73       61.41      3.54 o 
  -1   1   3       57.93       56.90      4.09 o 
   0   1   3     5500.37     5333.62     62.33 o 
   1   1   3      328.76      342.37      6.79 o 
   2   1   3        0.04        1.81      1.39 o 
   3   1   3     2444.34     2419.23     34.78 o 
   4   1   3     1456.34     1569.28     21.70 o 
   5   1   3       63.53       74.72      4.03 o 
   6   1   3      157.14      135.71      5.61 o 
   7   1   3      143.89      147.45      6.29 o 
   8   1   3       75.51       89.11      5.65 o 
   9   1   3      391.91      379.83     11.21 o 
  10   1   3      343.39      344.98     13.28 o 
  11   1   3       32.89       26.10      5.86 o 
  12   1   3       34.21       26.48     14.13 o 
  13   1   3        6.46       10.02      6.90 o 
  14   1   3        6.14        7.99      6.39 o 
 -16   2   3        0.02       -9.09      6.62 o 
 -15   2   3       35.33       41.03     10.28 o 
 -14   2   3       33.65       50.76     10.30 o 
 -13   2   3        2.25       -3.74      4.70 o 
 -12   2   3       66.72       66.97      7.91 o 
 -11   2   3        0.17        0.02      3.84 o 
 -10   2   3      241.87      252.44     22.43 o 
  -9   2   3       63.07       68.04      5.94 o 
  -8   2   3       17.77       18.96      3.63 o 
  -7   2   3      482.27      529.40     22.56 o 
  -6   2   3       33.23       40.84      2.80 o 
  -5   2   3      153.81      135.01      4.14 o 
  -4   2   3      751.56      766.08     15.44 o 
  -3   2   3      198.42      205.03      6.16 o 
  -2   2   3      179.48      169.94      4.37 o 
  -1   2   3      320.96      310.90      8.19 o 
   0   2   3       60.04       71.62      3.50 o 
   1   2   3      466.15      532.15     10.44 o 
   2   2   3      909.09      859.00     15.04 o 
   3   2   3      310.19      354.31      8.60 o 
   4   2   3      229.14      235.84      7.11 o 
   5   2   3      190.93      170.36      6.44 o 
   6   2   3       15.52       19.23      2.95 o 
   7   2   3      139.04      152.07      6.56 o 
   8   2   3      185.55      187.49      9.23 o 
   9   2   3      279.45      260.43     11.43 o 
  10   2   3       36.79       34.00     10.44 o 
  11   2   3       12.39       19.87      5.64 o 
  12   2   3       26.74       18.99      5.64 o 
  13   2   3       19.68       16.87      7.55 o 
  14   2   3        0.00        7.22      8.76 o 
 -16   3   3        8.37        5.19      8.08 o 
 -15   3   3       24.75       19.08     13.52 o 
 -14   3   3       24.99       27.05      9.00 o 
 -13   3   3        0.02        4.49      6.01 o 
 -12   3   3        1.47       -4.35      4.14 o 
 -11   3   3      337.58      359.29     13.56 o 
 -10   3   3       25.06       21.49      5.73 o 
  -9   3   3      251.72      271.71     24.53 o 
  -8   3   3      250.22      238.99     10.37 o 
  -7   3   3      545.04      526.09     13.39 o 
  -6   3   3      234.14      279.02      7.49 o 
  -5   3   3       34.10       35.38      2.73 o 
  -4   3   3      484.32      447.24     10.45 o 
  -3   3   3     1300.25     1157.46     27.93 o 
  -2   3   3      347.36      334.33      6.78 o 
  -1   3   3      405.05      422.17      7.79 o 
   0   3   3      838.13      785.13     13.99 o 
   1   3   3      511.09      516.15     10.59 o 
   2   3   3     2162.50     2244.22     33.04 o 
   3   3   3       58.42       42.81      3.51 o 
   4   3   3       81.36       63.53      4.30 o 
   5   3   3      949.04     1064.32     19.65 o 
   6   3   3     1410.50     1421.09     24.98 o 
   7   3   3      307.17      295.39     14.46 o 
   8   3   3       76.15       84.47      6.97 o 
   9   3   3       13.73       14.46      4.66 o 
  10   3   3       90.35       83.70      9.75 o 
  11   3   3      183.98      181.22     13.10 o 
  12   3   3      197.46      244.47     13.10 o 
  13   3   3      105.79       99.79      9.91 o 
  14   3   3        3.70        8.02      7.27 o 
 -15   4   3       12.85       -0.34      7.16 o 
 -14   4   3        0.01       -1.86     11.77 o 
 -13   4   3       18.05       15.34      7.96 o 
 -12   4   3       93.04       88.19     11.77 o 
 -11   4   3        4.61        5.97      5.76 o 
 -10   4   3      202.09      188.54     13.32 o 
  -9   4   3       84.21       96.79      6.85 o 
  -8   4   3        0.99        2.32      2.68 o 
  -7   4   3      253.26      239.69      8.38 o 
  -6   4   3      677.37      685.01     13.50 o 
  -5   4   3       46.17       43.49      2.50 o 
  -4   4   3       28.30       31.62      2.73 o 
  -3   4   3       70.35       76.87      3.57 o 
  -2   4   3      434.74      407.17      7.98 o 
  -1   4   3      105.42       82.70      3.51 o 
   0   4   3      133.63      134.08      4.31 o 
   1   4   3      120.41      117.20      7.30 o 
   2   4   3     1464.86     1508.18     21.25 o 
   3   4   3       30.71       34.85      2.76 o 
   4   4   3      152.47      183.10      6.95 o 
   5   4   3       53.26       58.62      4.77 o 
   6   4   3       36.82       43.78      4.54 o 
   7   4   3       38.75       40.97      4.77 o 
   8   4   3      171.92      160.91     11.53 o 
   9   4   3       70.20       80.13      7.60 o 
  10   4   3      125.66      123.88     10.35 o 
  11   4   3        2.21       -5.76      3.84 o 
  12   4   3        4.45        1.26      4.75 o 
  13   4   3        0.05        4.04      5.33 o 
  14   4   3       11.76        4.14     10.46 o 
 -15   5   3       45.20       46.23     11.18 o 
 -14   5   3        7.53        7.31      8.14 o 
 -13   5   3        7.18        4.60      7.67 o 
 -12   5   3        8.70       18.66      7.92 o 
 -11   5   3       62.08       75.98     10.81 o 
 -10   5   3      237.24      234.76     35.22 o 
  -9   5   3        0.26       -1.68      4.01 o 
  -8   5   3        6.92        2.16      3.55 o 
  -7   5   3        0.27        6.29      3.82 o 
  -6   5   3      470.19      515.54     14.05 o 
  -5   5   3      306.92      326.17      9.27 o 
  -4   5   3       69.19       67.60      3.38 o 
  -3   5   3      240.52      251.15      6.41 o 
  -2   5   3      132.23      134.10      4.44 o 
  -1   5   3      165.03      179.29      6.14 o 
   0   5   3       26.11       30.65      3.14 o 
   1   5   3     2094.98     2148.41     29.24 o 
   2   5   3      365.33      414.11      8.81 o 
   3   5   3      436.55      428.89      9.22 o 
   4   5   3        0.78        0.22      1.92 o 
   5   5   3       13.34        6.69      2.82 o 
   6   5   3       68.47       75.69      5.69 o 
   7   5   3      323.52      341.64     11.10 o 
   8   5   3      147.19      171.62     18.56 o 
   9   5   3       46.07       45.19      6.43 o 
  10   5   3       15.48       18.42      5.48 o 
  11   5   3        0.30       -6.21      4.80 o 
  12   5   3        0.06       -5.24      6.56 o 
  13   5   3        8.61        4.78      7.11 o 
 -14   6   3       44.92       59.92     12.30 o 
 -13   6   3      118.32      124.47     15.23 o 
 -12   6   3        6.52        7.13      6.74 o 
 -11   6   3        3.81       -1.13      5.29 o 
 -10   6   3       48.53       37.35      8.04 o 
  -9   6   3       18.41        8.20      5.11 o 
  -8   6   3      336.40      328.83     15.54 o 
  -7   6   3      187.16      202.61     11.75 o 
  -6   6   3       20.44       15.32      3.88 o 
  -5   6   3      335.48      331.45      9.71 o 
  -4   6   3      316.36      335.34      9.45 o 
  -3   6   3       53.95       43.20      4.16 o 
  -2   6   3      775.69      772.28     15.98 o 
  -1   6   3      764.29      781.68     13.31 o 
   0   6   3       45.97       50.55      3.51 o 
   1   6   3      127.69      121.11      4.88 o 
   2   6   3      295.45      295.21      7.61 o 
   3   6   3      123.08      121.09      6.97 o 
   4   6   3      968.11      999.03     17.04 o 
   5   6   3     1792.71     1768.44     30.11 o 
   6   6   3        6.94        4.50      2.94 o 
   7   6   3       85.64       91.09      6.68 o 
   8   6   3      117.02      133.44     13.12 o 
   9   6   3       98.70      102.28     11.39 o 
  10   6   3       60.74       77.66     11.16 o 
  11   6   3      137.19      155.65     14.54 o 
  12   6   3       23.23       22.70      8.18 o 
 -14   7   3       28.77        8.86      8.76 o 
 -13   7   3        0.52        4.59      7.53 o 
 -12   7   3       13.72        7.05      7.67 o 
 -11   7   3        1.02        2.54      6.14 o 
 -10   7   3       20.15       11.75      7.03 o 
  -9   7   3      179.92      200.04     25.85 o 
  -8   7   3       23.08        8.70      4.51 o 
  -7   7   3       70.57       58.25     13.44 o 
  -6   7   3       88.76       90.56      7.43 o 
  -5   7   3       37.71       29.65      5.24 o 
  -4   7   3       29.81       29.76      3.78 o 
  -3   7   3        3.60        1.61      2.00 o 
  -2   7   3      172.66      177.31      7.47 o 
  -1   7   3      446.17      457.29     13.38 o 
   0   7   3      109.19      101.56      5.80 o 
   1   7   3      123.26      144.96      5.53 o 
   2   7   3       10.39        5.16      2.33 o 
   3   7   3      206.66      194.51      6.69 o 
   4   7   3        0.45       -0.73      2.60 o 
   5   7   3       25.59       24.68      4.98 o 
   6   7   3       60.16       64.15      7.33 o 
   7   7   3      409.88      390.40     15.34 o 
   8   7   3      233.35      232.43     12.90 o 
   9   7   3       80.01       91.70     28.76 o 
  10   7   3        1.02        1.83      6.46 o 
  11   7   3       23.51       17.92      8.28 o 
  12   7   3        7.33       -2.84      9.69 o 
 -13   8   3       10.56       34.92     10.80 o 
 -12   8   3        0.12       -5.75      9.42 o 
 -11   8   3       98.30      108.60     13.57 o 
 -10   8   3      184.74      201.48     18.20 o 
  -9   8   3       14.92        5.37      5.94 o 
  -8   8   3       10.82       10.44      5.49 o 
  -7   8   3      194.89      185.14     12.83 o 
  -6   8   3        3.60       -4.41      2.94 o 
  -5   8   3      212.92      189.93     13.46 o 
  -4   8   3       63.69       64.22      4.88 o 
  -3   8   3       77.10       72.67      6.79 o 
  -2   8   3      210.71      218.81      7.44 o 
  -1   8   3      545.03      583.17     14.39 o 
   0   8   3       11.65        9.77      3.17 o 
   1   8   3      352.77      346.73     13.35 o 
   2   8   3      306.42      322.11     12.65 o 
   3   8   3       32.00       19.90      8.02 o 
   4   8   3        0.02       -1.80      3.23 o 
   5   8   3       41.28       42.81      6.35 o 
   6   8   3        8.01       19.91      5.14 o 
   7   8   3      195.93      217.08     12.42 o 
   8   8   3       23.74       27.61      6.28 o 
   9   8   3       12.03       -3.73     12.49 o 
  10   8   3       33.60       34.47     13.42 o 
  11   8   3        1.31        8.31      7.32 o 
 -12   9   3        3.22        0.82      8.39 o 
 -11   9   3       42.42       47.87     10.73 o 
 -10   9   3        5.57        8.52      7.20 o 
  -9   9   3      285.44      292.57     18.05 o 
  -8   9   3      229.42      211.15     14.72 o 
  -7   9   3        0.02        3.33      5.58 o 
  -6   9   3        0.06       -3.78      3.54 o 
  -5   9   3       16.63       15.16      4.36 o 
  -4   9   3        1.27       -1.10      2.77 o 
  -3   9   3       63.91       62.05      6.07 o 
  -2   9   3       36.45       33.76      4.04 o 
  -1   9   3      547.17      579.55     22.23 o 
   0   9   3      708.69      674.61     20.21 o 
   1   9   3       16.62        7.27      5.53 o 
   2   9   3       86.71       95.77     11.96 o 
   3   9   3       39.96       38.90      8.16 o 
   4   9   3        6.77        3.60      5.53 o 
   5   9   3       29.43       18.89      7.09 o 
   6   9   3       43.11       45.22      9.52 o 
   7   9   3        3.37        4.06      4.70 o 
   8   9   3      186.13      174.91     17.32 o 
   9   9   3       52.48       63.31      9.20 o 
  10   9   3        0.04       14.08      8.00 o 
 -10  10   3       23.56        6.60     20.52 o 
  -9  10   3       16.10       16.56      6.37 o 
  -8  10   3        0.72        3.06      6.14 o 
  -7  10   3        0.77        6.25      5.18 o 
  -6  10   3       10.48       11.37      5.37 o 
  -5  10   3       97.70      122.16     10.79 o 
  -4  10   3       53.82       62.05     13.77 o 
  -3  10   3        7.40        6.76      4.69 o 
  -2  10   3       25.83       25.71     10.14 o 
  -1  10   3       10.96       11.13      4.82 o 
   0  10   3        0.78       -3.98      3.81 o 
   1  10   3        5.11       12.54      5.00 o 
   2  10   3       36.51       45.99      9.08 o 
   3  10   3        2.97        5.80      6.03 o 
   4  10   3        4.22       -1.50      5.63 o 
   5  10   3        1.17       -7.28      5.78 o 
   6  10   3        9.98       11.27      7.38 o 
   7  10   3       21.92       15.90     13.57 o 
   8  10   3       20.47       25.59      9.01 o 
  -9  11   3        0.15        1.16      6.34 o 
  -8  11   3        1.44       -4.13      7.16 o 
  -7  11   3       19.17       15.28      8.11 o 
  -6  11   3       49.87       47.96      8.32 o 
  -5  11   3       54.15       51.14      8.49 o 
  -4  11   3        0.63       -1.82      4.55 o 
  -3  11   3       91.79      110.25     13.05 o 
  -2  11   3       28.45       18.53      6.97 o 
  -1  11   3        6.01       10.30      5.70 o 
   0  11   3       14.86       26.79      6.81 o 
   1  11   3       20.76       26.98      8.27 o 
   2  11   3        9.01       -2.05     10.85 o 
   3  11   3      204.35      223.37     25.11 o 
   4  11   3       35.68       36.97      9.75 o 
   5  11   3       22.03        6.52     22.77 o 
   6  11   3       43.54       33.23      9.90 o 
   7  11   3       11.43        3.68      7.50 o 
  -6  12   3        2.00        1.23      6.18 o 
  -5  12   3        1.61       -4.47      5.55 o 
  -4  12   3        0.67        5.95      5.93 o 
  -3  12   3        0.11        8.57      6.25 o 
  -2  12   3       14.89       11.69      6.55 o 
  -1  12   3       31.10       28.36     10.86 o 
   0  12   3       14.00       -5.39     10.38 o 
   1  12   3        8.76        6.53      7.77 o 
   2  12   3        1.37       -8.94      5.96 o 
   3  12   3        9.11        5.01      9.72 o 
   4  12   3       14.37       17.84      7.99 o 
 -16   0   4      190.24      238.60     28.91 o 
 -15   0   4       84.78      101.40     12.76 o 
 -14   0   4      338.71      399.12     28.61 o 
 -13   0   4        1.11       -1.58      8.19 o 
 -12   0   4      200.54      232.37     19.93 o 
 -11   0   4      487.83      528.46     27.63 o 
 -10   0   4      226.80      236.11     17.37 o 
  -9   0   4      112.17      104.83     11.79 o 
  -8   0   4     3911.46     3994.18     74.73 o 
  -7   0   4     3572.52     3517.54     66.10 o 
  -6   0   4     2992.41     2989.55     84.26 o 
  -5   0   4     8358.37     8434.57    215.98 o 
  -4   0   4      752.53      790.86     28.37 o 
  -3   0   4        5.63        3.95      2.21 o 
  -2   0   4      383.23      409.27     12.34 o 
  -1   0   4     3961.79     3805.09     91.22 o 
   0   0   4     2508.41     2546.95     51.31 o 
   1   0   4     7337.34     7239.90    133.66 o 
   2   0   4     1311.88     1329.33     30.94 o 
   3   0   4     3118.42     3163.46     64.34 o 
   4   0   4      516.40      516.04     14.56 o 
   5   0   4     1324.65     1490.85     63.91 o 
   6   0   4      167.26      183.91      9.29 o 
   7   0   4      173.50      160.68     15.74 o 
   8   0   4      704.55      719.38     34.34 o 
   9   0   4       35.60       20.62      9.62 o 
  10   0   4      384.13      441.15     27.77 o 
  11   0   4      125.24      117.32     17.17 o 
  12   0   4       90.10      100.15     17.41 o 
  13   0   4       11.97       22.84     10.66 o 
  14   0   4        0.68        0.59      9.47 o 
 -16   1   4       28.47       31.63      8.22 o 
 -15   1   4      249.20      253.47     18.43 o 
 -14   1   4       18.32       10.51      5.79 o 
 -13   1   4        2.54       -1.16      5.12 o 
 -12   1   4       67.17       51.70      8.27 o 
 -11   1   4       27.99       27.66      9.69 o 
 -10   1   4       83.17       88.60     16.48 o 
  -9   1   4       14.46       19.67      4.79 o 
  -8   1   4      152.11      155.94      7.36 o 
  -7   1   4     4013.22     3938.49     57.11 o 
  -6   1   4     4358.16     4226.13     80.94 o 
  -5   1   4       27.48       39.00      4.58 o 
  -4   1   4       12.42       13.57      3.22 o 
  -3   1   4      633.66      616.02     11.44 o 
  -2   1   4      235.47      272.31      6.03 o 
  -1   1   4     2095.64     2071.54     26.86 o 
   0   1   4      121.39       97.25      3.72 o 
   1   1   4      368.77      391.20      7.84 o 
   2   1   4     1959.19     2122.73     31.56 o 
   3   1   4      615.01      662.89     13.11 o 
   4   1   4       80.66       64.09      5.02 o 
   5   1   4      295.86      258.16      8.96 o 
   6   1   4      250.81      239.05      9.23 o 
   7   1   4      363.52      393.11     26.37 o 
   8   1   4      268.80      275.08     14.57 o 
   9   1   4      227.06      227.16     15.15 o 
  10   1   4       46.93       51.36     24.47 o 
  11   1   4      276.14      281.25     17.19 o 
  12   1   4        1.15        4.08      5.87 o 
  13   1   4      127.11      125.33     16.33 o 
 -16   2   4       28.42       28.48     10.33 o 
 -15   2   4       15.84        9.00      8.21 o 
 -14   2   4       29.26       27.91      9.82 o 
 -13   2   4      168.51      168.93     11.40 o 
 -12   2   4        3.22        4.95      4.59 o 
 -11   2   4      736.64      755.13     46.37 o 
 -10   2   4        3.45        1.38      3.22 o 
  -9   2   4      149.07      169.94      8.45 o 
  -8   2   4       17.63       15.21      2.92 o 
  -7   2   4     1329.20     1339.21     19.43 o 
  -6   2   4      852.58      778.44     14.70 o 
  -5   2   4       21.63       39.65      3.87 o 
  -4   2   4      924.36      822.86     16.97 o 
  -3   2   4        1.06        1.34      1.46 o 
  -2   2   4     3567.75     3291.32     40.93 o 
  -1   2   4      279.38      258.05      7.04 o 
   0   2   4        0.57        2.27      1.60 o 
   1   2   4      786.10      894.53     16.00 o 
   2   2   4      380.09      414.18     10.23 o 
   3   2   4     1343.73     1375.39     25.97 o 
   4   2   4      404.39      360.06     10.15 o 
   5   2   4     1568.63     1575.76     26.71 o 
   6   2   4      412.77      406.64     12.60 o 
   7   2   4     1277.76     1320.71     27.95 o 
   8   2   4       21.54       18.95      4.63 o 
   9   2   4      151.40      140.41     15.10 o 
  10   2   4      179.57      162.35     13.12 o 
  11   2   4      251.19      233.13     39.96 o 
  12   2   4        0.95       -2.66      6.12 o 
  13   2   4      133.37      135.64     14.24 o 
 -16   3   4        0.47       13.45     11.96 o 
 -15   3   4       48.17       61.52     11.82 o 
 -14   3   4        0.16        0.35      7.77 o 
 -13   3   4        0.68        5.16      6.27 o 
 -12   3   4      117.97      125.86     12.75 o 
 -11   3   4       66.96       64.52      7.07 o 
 -10   3   4      283.23      283.77     11.20 o 
  -9   3   4       31.02       33.52      4.63 o 
  -8   3   4      140.47      135.94      7.15 o 
  -7   3   4       10.71        8.42      2.27 o 
  -6   3   4      723.71      636.59     14.22 o 
  -5   3   4      656.13      720.83     15.82 o 
  -4   3   4       37.19       36.33      7.57 o 
  -3   3   4     2534.18     2269.43     46.00 o 
  -2   3   4       58.31       48.84      3.05 o 
  -1   3   4     2249.05     2259.15     29.67 o 
   0   3   4     2426.81     2448.72     36.07 o 
   1   3   4      656.85      629.37     12.86 o 
   2   3   4       59.75       47.10      3.72 o 
   3   3   4       75.67       58.14      4.26 o 
   4   3   4       48.65       49.31      4.29 o 
   5   3   4      525.38      508.09     12.62 o 
   6   3   4      866.01      944.96     19.37 o 
   7   3   4      727.91      788.48     23.14 o 
   8   3   4     1215.66     1128.83     26.23 o 
   9   3   4        0.02       -2.93      3.43 o 
  10   3   4       73.11       71.25     12.04 o 
  11   3   4       57.38       56.49      9.35 o 
  12   3   4      158.89      153.50     14.32 o 
  13   3   4       30.76       38.18     19.49 o 
 -15   4   4        0.38        4.22      7.99 o 
 -14   4   4        0.03       -3.59     13.00 o 
 -13   4   4       66.67       38.12     15.19 o 
 -12   4   4       37.01       32.08      8.22 o 
 -11   4   4      109.34      107.73     11.86 o 
 -10   4   4       41.62       38.37      9.23 o 
  -9   4   4      100.94      106.66     10.09 o 
  -8   4   4       73.12       84.00      6.02 o 
  -7   4   4      858.36      866.67     16.52 o 
  -6   4   4      255.77      227.44      5.89 o 
  -5   4   4      796.66      774.52     16.61 o 
  -4   4   4       68.08       55.27      5.58 o 
  -3   4   4       37.77       36.13      2.84 o 
  -2   4   4       37.16       43.99      3.01 o 
  -1   4   4     1653.51     1635.65     27.47 o 
   0   4   4       17.89       24.76      2.41 o 
   1   4   4      420.71      422.45     17.27 o 
   2   4   4        9.86       12.94      2.64 o 
   3   4   4     2442.62     2502.84     38.26 o 
   4   4   4      315.21      319.96      9.61 o 
   5   4   4        3.14        4.77      2.73 o 
   6   4   4      192.13      218.33      9.65 o 
   7   4   4      161.87      170.14      8.54 o 
   8   4   4       63.51       68.92      7.16 o 
   9   4   4        3.95        3.89      4.50 o 
  10   4   4       72.34       95.02      8.93 o 
  11   4   4       10.58       15.71      6.96 o 
  12   4   4       20.01       21.53      7.59 o 
  13   4   4        5.18        2.25      6.59 o 
 -15   5   4       65.49       73.95     13.73 o 
 -14   5   4        0.26       -7.05      6.90 o 
 -13   5   4       18.05       25.16      8.25 o 
 -12   5   4        2.07        8.93      6.46 o 
 -11   5   4       25.84       25.31     12.33 o 
 -10   5   4      144.71      142.13     12.21 o 
  -9   5   4      369.96      402.89     31.97 o 
  -8   5   4      527.85      525.23     20.03 o 
  -7   5   4      260.82      283.79     10.72 o 
  -6   5   4       68.64       74.49      9.15 o 
  -5   5   4      793.71      821.29     14.99 o 
  -4   5   4     1475.61     1490.79     24.23 o 
  -3   5   4      128.02      126.26      4.80 o 
  -2   5   4      414.72      425.79      9.72 o 
  -1   5   4      397.96      401.65      9.31 o 
   0   5   4      262.06      222.31      7.53 o 
   1   5   4      474.69      491.10     10.64 o 
   2   5   4      903.71      897.37     17.60 o 
   3   5   4        7.45        8.35      2.70 o 
   4   5   4      142.94      132.86      6.84 o 
   5   5   4      478.61      481.45     12.92 o 
   6   5   4       33.89       43.16      6.96 o 
   7   5   4      477.94      466.47     13.69 o 
   8   5   4       49.72       43.39      6.25 o 
   9   5   4      324.53      339.48     14.04 o 
  10   5   4       23.97       22.45      7.86 o 
  11   5   4      305.46      337.70     19.34 o 
  12   5   4       24.15       22.10     12.33 o 
 -14   6   4        0.08       10.42      8.46 o 
 -13   6   4       16.30        8.78     12.33 o 
 -12   6   4        0.11        2.44      6.41 o 
 -11   6   4      120.68      131.84     15.49 o 
 -10   6   4        5.22       17.58      6.61 o 
  -9   6   4       74.21       72.75      9.42 o 
  -8   6   4       95.56      106.29     10.15 o 
  -7   6   4      182.51      177.12      9.29 o 
  -6   6   4       96.58      102.13      8.82 o 
  -5   6   4      100.78      103.67      6.15 o 
  -4   6   4       35.09       28.43      6.09 o 
  -3   6   4        0.36       -2.53      2.01 o 
  -2   6   4       11.22       10.07      2.73 o 
  -1   6   4       23.31       28.02      4.07 o 
   0   6   4        2.27       -0.25      1.88 o 
   1   6   4       39.97       37.89      5.02 o 
   2   6   4        0.02       -0.90      2.17 o 
   3   6   4      818.95      844.92     17.60 o 
   4   6   4       78.13      106.31      8.42 o 
   5   6   4      259.82      242.57      9.29 o 
   6   6   4       10.10        9.16      3.64 o 
   7   6   4      225.24      247.43     10.41 o 
   8   6   4        0.97       -3.84      3.38 o 
   9   6   4        1.65        1.07      5.65 o 
  10   6   4       80.60       83.88     22.62 o 
  11   6   4        5.23        9.05      8.51 o 
  12   6   4       53.26       66.77     11.43 o 
 -13   7   4        0.02        0.11      7.58 o 
 -12   7   4        7.75       34.63      9.20 o 
 -11   7   4        8.67        4.49      6.21 o 
 -10   7   4       76.87       89.36     11.20 o 
  -9   7   4        3.74        2.70      5.14 o 
  -8   7   4        0.32        0.10      3.55 o 
  -7   7   4        9.74        5.67      3.77 o 
  -6   7   4       29.68       36.81      4.57 o 
  -5   7   4      382.50      380.75     11.16 o 
  -4   7   4       14.55       13.92      2.96 o 
  -3   7   4     1349.61     1390.74     25.85 o 
  -2   7   4        2.92        2.81      3.64 o 
  -1   7   4      331.73      353.65     10.55 o 
   0   7   4      115.76      118.76      6.51 o 
   1   7   4        1.03        0.22      3.96 o 
   2   7   4       18.39       22.43      3.59 o 
   3   7   4      460.65      448.90     12.27 o 
   4   7   4      280.08      295.74     10.18 o 
   5   7   4       55.10       56.87      5.55 o 
   6   7   4      142.09      136.99      9.82 o 
   7   7   4        8.04        8.74      4.77 o 
   8   7   4       48.06       60.17      9.75 o 
   9   7   4        9.13       15.57      7.22 o 
  10   7   4        0.23       15.07      9.55 o 
  11   7   4        1.00       -1.77      6.51 o 
 -13   8   4        7.26       13.09      8.98 o 
 -12   8   4       39.40       47.75     11.03 o 
 -11   8   4      144.06      163.85     15.51 o 
 -10   8   4       19.10       19.33      7.32 o 
  -9   8   4       29.67       30.95      7.50 o 
  -8   8   4       65.18       61.08      7.77 o 
  -7   8   4        5.42        2.15      3.79 o 
  -6   8   4        0.02       -5.23      3.49 o 
  -5   8   4       55.68       62.12      5.10 o 
  -4   8   4        6.31        5.51      2.85 o 
  -3   8   4        0.51        1.00      2.29 o 
  -2   8   4      485.36      486.34     17.79 o 
  -1   8   4      335.44      345.82     11.26 o 
   0   8   4       13.15       16.80      4.12 o 
   1   8   4       41.23       42.43      5.77 o 
   2   8   4        3.67        2.66      3.55 o 
   3   8   4       33.76       31.94      7.15 o 
   4   8   4       36.33       37.16      5.91 o 
   5   8   4      251.26      260.42     21.33 o 
   6   8   4        8.72        5.55      7.53 o 
   7   8   4      119.18      136.90     10.83 o 
   8   8   4        0.84        5.34      5.30 o 
   9   8   4       63.47       67.53      9.10 o 
  10   8   4       14.90       17.02      8.20 o 
 -11   9   4        6.54        1.08      7.31 o 
 -10   9   4       40.81       33.32      8.77 o 
  -9   9   4        0.03        0.50      5.72 o 
  -8   9   4        7.37       11.31      5.10 o 
  -7   9   4      130.54      155.56     10.88 o 
  -6   9   4       86.88       83.84      7.34 o 
  -5   9   4        5.26        1.44      2.95 o 
  -4   9   4       60.54       58.81      5.19 o 
  -3   9   4      183.78      179.78      7.81 o 
  -2   9   4       22.67       23.28      3.39 o 
  -1   9   4        9.16       13.63      5.70 o 
   0   9   4       37.92       72.71     12.56 o 
   1   9   4        0.09       -3.79      5.30 o 
   2   9   4       63.73       72.26     10.21 o 
   3   9   4       47.55       39.61      8.31 o 
   4   9   4        2.67        5.19      6.31 o 
   5   9   4       16.71       18.57     10.56 o 
   6   9   4        0.06        2.75      5.93 o 
   7   9   4       26.24       22.84      8.26 o 
   8   9   4        6.59        0.28      7.16 o 
   9   9   4       87.69      112.07     11.31 o 
 -10  10   4        4.91       -0.12      7.72 o 
  -9  10   4        0.77        5.68      5.48 o 
  -8  10   4        0.06        2.02      5.33 o 
  -7  10   4       29.63       24.47      5.40 o 
  -6  10   4        2.58       -4.83      3.69 o 
  -5  10   4       27.98       28.30      5.38 o 
  -4  10   4       53.65       56.31     12.91 o 
  -3  10   4        0.46        2.00      4.82 o 
  -2  10   4        2.07       -1.67      5.56 o 
  -1  10   4        0.32        6.55      5.91 o 
   0  10   4        0.58        6.04      5.87 o 
   1  10   4       92.90       78.09     11.31 o 
   2  10   4       86.60       68.70     10.48 o 
   3  10   4       44.58       35.02     10.73 o 
   4  10   4       16.73       16.76      7.34 o 
   5  10   4        0.34       -2.14      7.47 o 
   6  10   4       22.96       26.27      8.93 o 
   7  10   4       22.73       19.59      8.35 o 
  -8  11   4        6.24        0.66      4.94 o 
  -7  11   4       10.19        0.62      5.43 o 
  -6  11   4       17.06       11.31      6.21 o 
  -5  11   4        1.35        0.76      5.34 o 
  -4  11   4       30.46       27.57     10.85 o 
  -3  11   4       74.08       95.57     12.94 o 
  -2  11   4       17.97       14.98     12.78 o 
  -1  11   4       62.59       72.89     11.52 o 
   0  11   4       14.98       14.62      7.96 o 
   1  11   4        3.96        6.95      6.98 o 
   2  11   4        0.02       -5.11      6.04 o 
   3  11   4        0.06       -3.06      7.72 o 
   4  11   4        0.14        7.04      7.16 o 
   5  11   4       10.09       16.51      8.21 o 
  -5  12   4       56.16       47.92      9.06 o 
  -4  12   4        7.76       11.73      6.63 o 
  -3  12   4        2.14        7.85      7.69 o 
  -2  12   4        5.93       10.30      8.46 o 
  -1  12   4        5.59       17.82      8.06 o 
   0  12   4       29.82       22.94     15.29 o 
   1  12   4       42.49       60.74     11.56 o 
   2  12   4        8.47        6.09      8.14 o 
 -16   1   5       10.65        7.73      9.72 o 
 -15   1   5        1.49       -2.76      5.87 o 
 -14   1   5        9.23       10.86      8.35 o 
 -13   1   5        7.20       11.28      5.45 o 
 -12   1   5       62.06       57.73      8.76 o 
 -11   1   5      122.75      109.09     13.74 o 
 -10   1   5       42.00       39.97      6.84 o 
  -9   1   5       39.73       40.66      6.70 o 
  -8   1   5        0.29        0.78      1.96 o 
  -7   1   5        9.50        1.50      3.22 o 
  -6   1   5      139.66      137.38      8.51 o 
  -5   1   5        6.64        1.64      2.58 o 
  -4   1   5      150.64      139.06      5.26 o 
  -3   1   5      569.87      579.68     14.60 o 
  -2   1   5      260.58      243.47     11.73 o 
  -1   1   5      314.87      292.48      6.94 o 
   0   1   5     1613.53     1626.59     22.90 o 
   1   1   5        4.46        5.57      2.28 o 
   2   1   5      245.88      220.36      6.26 o 
   3   1   5      157.10      135.36      5.78 o 
   4   1   5       43.41       35.08      4.71 o 
   5   1   5      551.70      591.75     20.31 o 
   6   1   5      741.87      763.46     25.21 o 
   7   1   5       20.26       16.12      5.51 o 
   8   1   5       44.53       43.37      8.03 o 
   9   1   5       31.00       39.53      8.13 o 
  10   1   5       38.96       47.43     14.73 o 
  11   1   5       14.06       26.27      7.91 o 
  12   1   5       40.56       43.17     13.20 o 
  13   1   5       15.97       32.96     12.41 o 
 -16   2   5        2.47       -5.22      7.49 o 
 -15   2   5       15.04        9.15      9.57 o 
 -14   2   5        1.32       -0.07      6.56 o 
 -13   2   5        2.47       -0.27      5.39 o 
 -12   2   5       36.49       36.30      6.36 o 
 -11   2   5       32.76       33.55      7.53 o 
 -10   2   5       25.93       25.96      4.83 o 
  -9   2   5       12.54       12.38      3.12 o 
  -8   2   5      211.97      196.92      6.48 o 
  -7   2   5      227.19      213.75      8.71 o 
  -6   2   5        0.03       -2.77      2.16 o 
  -5   2   5      138.57      148.11      5.49 o 
  -4   2   5       21.41       27.16      2.96 o 
  -3   2   5      116.94      130.90      4.13 o 
  -2   2   5      734.17      726.23     11.06 o 
  -1   2   5      463.97      488.55     14.51 o 
   0   2   5      389.85      390.17      8.43 o 
   1   2   5      364.82      371.09      9.54 o 
   2   2   5      470.61      517.35     13.88 o 
   3   2   5        2.51        1.49      2.07 o 
   4   2   5       87.58       96.95      5.64 o 
   5   2   5       20.20       21.92      3.94 o 
   6   2   5       58.99       66.97      8.33 o 
   7   2   5      417.76      396.86     27.43 o 
   8   2   5      129.22      128.30     11.59 o 
   9   2   5        4.06       -5.91      4.16 o 
  10   2   5        2.41       -0.32      5.56 o 
  11   2   5       36.10       19.95     11.79 o 
  12   2   5       11.23       13.10      7.67 o 
 -15   3   5       22.94       31.57      9.87 o 
 -14   3   5       12.20       10.53      7.95 o 
 -13   3   5       30.08       16.26      7.80 o 
 -12   3   5        2.96       -4.18      7.15 o 
 -11   3   5       98.58      122.81     12.78 o 
 -10   3   5       97.16       97.07      7.46 o 
  -9   3   5       22.76       20.76      3.60 o 
  -8   3   5       55.82       54.56      3.99 o 
  -7   3   5      192.79      183.89      6.52 o 
  -6   3   5       73.34       79.06      9.32 o 
  -5   3   5      260.66      285.69      9.32 o 
  -4   3   5      343.91      340.20      8.89 o 
  -3   3   5       61.35       62.37      3.65 o 
  -2   3   5      553.39      537.91     10.31 o 
  -1   3   5      399.19      407.52      8.44 o 
   0   3   5        1.46        1.46      1.96 o 
   1   3   5       47.54       40.73      7.15 o 
   2   3   5     1779.38     1839.80     29.85 o 
   3   3   5      324.55      284.13      9.35 o 
   4   3   5        6.93        2.26      2.44 o 
   5   3   5       12.03       11.18      3.38 o 
   6   3   5      216.53      233.90      9.35 o 
   7   3   5      132.11      140.34     11.62 o 
   8   3   5      332.89      331.09     28.71 o 
   9   3   5      118.77      118.37     11.93 o 
  10   3   5        0.63       -1.15      4.99 o 
  11   3   5       85.55       61.26     10.25 o 
  12   3   5        8.26       21.75      7.52 o 
 -15   4   5        2.93        0.80      7.94 o 
 -14   4   5       93.16       86.23     13.21 o 
 -13   4   5      106.90       64.88     16.11 o 
 -12   4   5       24.01       14.59      6.84 o 
 -11   4   5       26.64       29.22      7.48 o 
 -10   4   5      267.52      254.13     20.37 o 
  -9   4   5      167.84      164.90      9.69 o 
  -8   4   5        9.20        7.90      3.37 o 
  -7   4   5       74.23       68.95      4.64 o 
  -6   4   5       20.65       20.21      3.60 o 
  -5   4   5       88.12       78.79      5.29 o 
  -4   4   5        0.27        0.11      1.66 o 
  -3   4   5       49.19       48.36      3.49 o 
  -2   4   5       29.33       27.99      2.77 o 
  -1   4   5       42.27       64.00      3.68 o 
   0   4   5      301.69      299.72      8.99 o 
   1   4   5        0.17       -0.28      1.97 o 
   2   4   5        3.51        3.65      2.36 o 
   3   4   5       65.20       56.25      4.85 o 
   4   4   5      437.05      478.56     12.69 o 
   5   4   5        0.76       -0.32      2.64 o 
   6   4   5      157.00      152.75      9.97 o 
   7   4   5        2.71        0.52      3.41 o 
   8   4   5       19.87        9.54     12.78 o 
   9   4   5        0.03        2.41      6.81 o 
  10   4   5      121.79      109.76     12.28 o 
  11   4   5       15.62       12.88      7.32 o 
  12   4   5       62.34       89.61     17.81 o 
 -15   5   5        0.04        1.31      8.53 o 
 -14   5   5        5.44        2.40      7.71 o 
 -13   5   5        3.03       -4.59      5.88 o 
 -12   5   5       18.99       13.01      7.28 o 
 -11   5   5       26.74       20.71      6.41 o 
 -10   5   5       35.78       23.46      6.69 o 
  -9   5   5      137.66      159.93     23.48 o 
  -8   5   5       50.72       50.65      5.97 o 
  -7   5   5      103.82      114.31      9.93 o 
  -6   5   5        4.27        3.02      3.12 o 
  -5   5   5       65.96       69.23      6.89 o 
  -4   5   5        0.03       -0.24      2.10 o 
  -3   5   5      421.46      406.86     16.30 o 
  -2   5   5      355.10      329.39      8.22 o 
  -1   5   5       51.30       50.11      4.78 o 
   0   5   5       26.16       28.60      4.83 o 
   1   5   5      164.02      170.31      7.17 o 
   2   5   5        0.19       -0.82      2.27 o 
   3   5   5       21.39       14.84      3.23 o 
   4   5   5      244.44      264.85     10.32 o 
   5   5   5       81.21       76.86      6.31 o 
   6   5   5       40.50       43.75      5.34 o 
   7   5   5        1.06        2.55      3.66 o 
   8   5   5        0.05        3.18      3.90 o 
   9   5   5        2.44        0.67      6.21 o 
  10   5   5        3.03        2.94      6.31 o 
  11   5   5        1.45       10.26      7.19 o 
 -14   6   5        2.74        8.56      8.64 o 
 -13   6   5       19.56       25.95      8.83 o 
 -12   6   5       78.08       92.11     12.71 o 
 -11   6   5       58.71       62.07     10.39 o 
 -10   6   5       35.48       30.39      7.41 o 
  -9   6   5       49.32       70.67     17.14 o 
  -8   6   5      163.60      166.52     13.01 o 
  -7   6   5        0.70       -0.58      2.78 o 
  -6   6   5      337.74      325.16     11.96 o 
  -5   6   5      438.79      449.15     12.81 o 
  -4   6   5       91.63       79.31      6.14 o 
  -3   6   5       11.39        8.95      2.88 o 
  -2   6   5      304.64      313.90      9.86 o 
  -1   6   5       46.65       56.84      4.73 o 
   0   6   5      676.22      680.63     26.23 o 
   1   6   5      915.27      916.75     18.82 o 
   2   6   5       82.96       78.76      5.77 o 
   3   6   5      465.91      440.38     12.45 o 
   4   6   5      334.07      330.29     10.96 o 
   5   6   5      296.23      277.16     10.58 o 
   6   6   5        6.24        0.29      4.29 o 
   7   6   5      231.22      236.89     10.90 o 
   8   6   5        8.82        6.92      4.36 o 
   9   6   5      216.86      254.30     21.95 o 
  10   6   5       42.00       32.81     12.33 o 
  11   6   5        0.76       10.26     10.06 o 
 -13   7   5       33.66       38.70     13.54 o 
 -12   7   5        7.55       13.95      7.80 o 
 -11   7   5       73.13       82.67     11.67 o 
 -10   7   5        8.64        5.01      5.29 o 
  -9   7   5       62.33       65.08      9.56 o 
  -8   7   5        0.01       -2.98      3.55 o 
  -7   7   5       12.99        9.31      4.08 o 
  -6   7   5        0.01       -0.60      2.52 o 
  -5   7   5      209.43      213.70      7.54 o 
  -4   7   5       61.25       71.45      6.06 o 
  -3   7   5        4.00        2.03      2.96 o 
  -2   7   5       37.73       38.12      5.73 o 
  -1   7   5        2.19        0.89      3.50 o 
   0   7   5        1.80        2.17      3.65 o 
   1   7   5      172.42      149.68      9.26 o 
   2   7   5      109.11      108.75      6.72 o 
   3   7   5       78.93       67.86      6.38 o 
   4   7   5      342.96      349.03     11.69 o 
   5   7   5        9.57       10.36      4.08 o 
   6   7   5        2.31        1.48      4.31 o 
   7   7   5        2.22        6.35      5.81 o 
   8   7   5       49.15       65.34     13.76 o 
   9   7   5        9.80        6.06      6.22 o 
  10   7   5        6.74       16.54      7.98 o 
 -12   8   5        8.91        9.95      8.83 o 
 -11   8   5       56.79       69.26     11.02 o 
 -10   8   5       39.77       27.46     21.95 o 
  -9   8   5       19.51       18.43     10.21 o 
  -8   8   5       20.33       15.88      5.47 o 
  -7   8   5        2.80        4.26      3.56 o 
  -6   8   5        0.74       -0.34      2.82 o 
  -5   8   5       51.82       56.56      5.30 o 
  -4   8   5       77.50       74.38      6.68 o 
  -3   8   5      499.22      544.05     22.50 o 
  -2   8   5       79.54       78.49      7.86 o 
  -1   8   5       10.42        6.17      4.19 o 
   0   8   5        9.02        4.33      4.29 o 
   1   8   5        9.83        7.19      4.28 o 
   2   8   5        0.38       -1.76      3.64 o 
   3   8   5       21.21       15.76      6.17 o 
   4   8   5        4.65       11.63      6.43 o 
   5   8   5      139.87      161.73     25.59 o 
   6   8   5      161.63      141.34     10.71 o 
   7   8   5       46.73       53.11      8.15 o 
   8   8   5        2.37        5.49      5.76 o 
   9   8   5        0.04        0.99      5.87 o 
 -11   9   5        0.07       10.21      7.83 o 
 -10   9   5       12.91       17.89     12.38 o 
  -9   9   5        0.12       -4.53      5.38 o 
  -8   9   5        3.52        0.22      4.52 o 
  -7   9   5       14.53       15.44      4.96 o 
  -6   9   5        0.03       -1.17      3.03 o 
  -5   9   5      220.89      219.97      9.30 o 
  -4   9   5      367.33      415.10     13.49 o 
  -3   9   5      118.53      117.81     11.08 o 
  -2   9   5       34.79       27.60      7.76 o 
  -1   9   5       45.91       42.07      6.74 o 
   0   9   5       19.06       15.79      7.17 o 
   1   9   5        0.15        6.47      6.16 o 
   2   9   5       93.47       81.90     15.86 o 
   3   9   5       28.87       22.99      7.26 o 
   4   9   5       72.23       69.85     18.18 o 
   5   9   5       93.33       76.78     17.17 o 
   6   9   5        1.92        4.03      6.96 o 
   7   9   5        0.08      -11.10      7.40 o 
   8   9   5        0.46       -4.42      7.49 o 
  -9  10   5       48.63       43.91     10.27 o 
  -8  10   5       20.30       30.03      6.30 o 
  -7  10   5        1.13       -5.46      3.64 o 
  -6  10   5        1.43       -1.30      4.07 o 
  -5  10   5       10.37       10.40      4.14 o 
  -4  10   5       45.58       39.95      5.68 o 
  -3  10   5        5.59       -4.63      5.25 o 
  -2  10   5       13.84       17.20      7.81 o 
  -1  10   5       21.84       22.94      7.53 o 
   0  10   5        7.35        8.33     13.64 o 
   1  10   5       24.12       15.80     12.14 o 
   2  10   5        0.50       -5.63      7.13 o 
   3  10   5       21.48       21.71      8.25 o 
   4  10   5       31.45       16.16     13.96 o 
   5  10   5       24.98       28.30      8.95 o 
   6  10   5        1.70        0.80      8.71 o 
  -7  11   5       29.12       19.99      7.15 o 
  -6  11   5       18.44        9.78      7.61 o 
  -5  11   5        3.16        9.50      9.79 o 
  -4  11   5        9.71        4.29      6.73 o 
  -3  11   5        0.01        6.20      7.65 o 
  -2  11   5       21.14       20.97      9.43 o 
  -1  11   5       91.84      115.82     14.49 o 
   0  11   5       23.00       15.49      8.08 o 
   1  11   5       19.12       28.82      8.90 o 
   2  11   5       21.08       17.80      7.96 o 
   3  11   5        0.17       -9.10      6.07 o 
   4  11   5       24.48       11.36      8.04 o 
 -15   0   6        3.09      -13.22      9.77 o 
 -14   0   6       45.18       46.72     14.21 o 
 -13   0   6        9.70        6.86      8.98 o 
 -12   0   6      608.08      635.91     32.91 o 
 -11   0   6        3.25       -2.52      6.41 o 
 -10   0   6     2005.25     1943.52     44.19 o 
  -9   0   6     3111.15     3123.39     84.90 o 
  -8   0   6      148.63      167.59     14.85 o 
  -7   0   6      503.82      486.98     24.42 o 
  -6   0   6        4.12        3.80      4.24 o 
  -5   0   6       15.75       14.09      3.90 o 
  -4   0   6       52.61       69.48      6.34 o 
  -3   0   6     1999.62     2065.67     45.38 o 
  -2   0   6      149.40      107.14      7.76 o 
  -1   0   6     1092.34     1080.89     27.77 o 
   0   0   6     1294.83     1386.59     34.15 o 
   1   0   6       80.71       74.55      7.50 o 
   2   0   6       47.33       59.18      8.58 o 
   3   0   6       53.65       36.94      6.17 o 
   4   0   6     1321.21     1402.20     51.80 o 
   5   0   6      277.20      222.15     18.94 o 
   6   0   6      595.47      584.01     31.33 o 
   7   0   6      155.73      148.10     17.71 o 
   8   0   6      320.74      255.55     22.89 o 
   9   0   6      129.15      105.03     16.63 o 
  10   0   6       38.75       21.95     11.50 o 
  11   0   6        1.85       14.31     11.30 o 
 -15   1   6        0.92       -3.18      6.07 o 
 -14   1   6       22.47       37.86     10.88 o 
 -13   1   6        6.97        3.46      4.95 o 
 -12   1   6        4.84        5.68      5.22 o 
 -11   1   6       43.81       52.23      8.19 o 
 -10   1   6     1659.04     1611.40     27.24 o 
  -9   1   6      285.66      270.72     15.33 o 
  -8   1   6        0.55        4.69      3.67 o 
  -7   1   6       14.74        9.38      4.39 o 
  -6   1   6      184.41      187.45      7.73 o 
  -5   1   6      553.34      502.46     11.62 o 
  -4   1   6       25.91       27.46      3.29 o 
  -3   1   6      545.96      590.37     12.80 o 
  -2   1   6      328.72      282.18      8.37 o 
  -1   1   6     1284.91     1378.02     23.63 o 
   0   1   6      125.79      127.48      5.09 o 
   1   1   6        5.70        7.54      2.51 o 
   2   1   6     1175.17     1226.23     23.16 o 
   3   1   6       27.27       12.67      3.86 o 
   4   1   6      235.22      241.28     10.77 o 
   5   1   6        0.19        4.75      4.32 o 
   6   1   6      152.12      143.25     11.63 o 
   7   1   6       72.17       69.19     13.96 o 
   8   1   6       38.59       30.55     11.27 o 
   9   1   6      299.22      288.52     31.30 o 
  10   1   6        3.39        5.18      6.43 o 
  11   1   6      232.89      214.69     17.01 o 
 -15   2   6       42.24       33.96     11.67 o 
 -14   2   6       60.09       46.32     10.25 o 
 -13   2   6       13.66       27.57      8.06 o 
 -12   2   6       28.33       21.77      5.70 o 
 -11   2   6        0.02        3.44      4.05 o 
 -10   2   6      420.13      395.60     13.44 o 
  -9   2   6      557.55      508.90     11.48 o 
  -8   2   6      600.93      582.08     19.62 o 
  -7   2   6      350.50      339.85     11.67 o 
  -6   2   6      843.69      835.33     19.41 o 
  -5   2   6      430.93      438.00     11.12 o 
  -4   2   6       21.99       12.54      4.55 o 
  -3   2   6       17.56       13.57      2.20 o 
  -2   2   6      160.21      154.19      6.02 o 
  -1   2   6     1188.88     1296.36     23.14 o 
   0   2   6       89.97       96.05      4.74 o 
   1   2   6      218.63      189.21      7.34 o 
   2   2   6      164.06      167.44      9.13 o 
   3   2   6      902.09      930.14     22.62 o 
   4   2   6       89.36       98.18      7.94 o 
   5   2   6      783.89      770.23     21.27 o 
   6   2   6       61.88       61.31      8.62 o 
   7   2   6       16.87       11.33      5.55 o 
   8   2   6       20.92       28.08      8.07 o 
   9   2   6       66.40       76.44     10.97 o 
  10   2   6       62.94       62.98     10.55 o 
  11   2   6       24.62       23.86     12.19 o 
 -15   3   6        2.92        4.30      7.97 o 
 -14   3   6       65.39       77.71     16.48 o 
 -13   3   6        0.76        0.47      6.20 o 
 -12   3   6      116.29      116.26     12.69 o 
 -11   3   6      110.73       87.60     27.23 o 
 -10   3   6       23.66       22.91      4.30 o 
  -9   3   6        0.14       -0.60      2.17 o 
  -8   3   6      186.10      172.93      7.61 o 
  -7   3   6       12.21       17.16      5.57 o 
  -6   3   6        1.98        3.74      2.55 o 
  -5   3   6     1142.30     1110.57     20.51 o 
  -4   3   6      153.97      141.94      5.65 o 
  -3   3   6      164.80      175.52      5.94 o 
  -2   3   6      214.51      213.17      7.84 o 
  -1   3   6      131.23      122.08      6.22 o 
   0   3   6      686.70      656.96     14.64 o 
   1   3   6        0.41        1.99      2.37 o 
   2   3   6     1006.73     1033.85     20.31 o 
   3   3   6       36.51       43.90      4.65 o 
   4   3   6     1624.68     1681.51     40.18 o 
   5   3   6      237.44      243.92     11.63 o 
   6   3   6       11.41        9.91      5.81 o 
   7   3   6        6.42        2.22      4.84 o 
   8   3   6      167.92      180.66     19.36 o 
   9   3   6      224.18      235.22     16.40 o 
  10   3   6      196.55      164.16     17.32 o 
  11   3   6      236.03      204.58     16.72 o 
 -14   4   6       23.84       16.28      9.04 o 
 -13   4   6        0.94       -4.14      6.55 o 
 -12   4   6       67.80       59.64     10.17 o 
 -11   4   6      165.73      187.60     15.93 o 
 -10   4   6       86.85       95.31     10.95 o 
  -9   4   6      146.53      162.02      9.96 o 
  -8   4   6      194.92      206.92     10.62 o 
  -7   4   6      792.58      782.31     24.94 o 
  -6   4   6       43.21       37.52      4.28 o 
  -5   4   6       45.40       51.00      4.07 o 
  -4   4   6       84.05       71.80      6.25 o 
  -3   4   6       26.24       30.86      3.86 o 
  -2   4   6        3.77        4.31      2.64 o 
  -1   4   6      626.59      690.34     15.51 o 
   0   4   6      125.78      125.55      6.73 o 
   1   4   6       16.98       17.88      3.55 o 
   2   4   6        7.57       10.93      3.16 o 
   3   4   6      100.52      115.31      7.70 o 
   4   4   6      379.54      390.13     11.89 o 
   5   4   6      155.65      147.27      9.95 o 
   6   4   6      146.66      144.18     10.13 o 
   7   4   6      294.30      322.72     14.47 o 
   8   4   6       31.03       41.82      9.67 o 
   9   4   6       30.41       43.46     21.71 o 
  10   4   6        0.11        5.24      6.11 o 
  11   4   6        6.36        8.76      7.19 o 
 -14   5   6        6.19       -0.22      7.57 o 
 -13   5   6       24.16       22.55     15.47 o 
 -12   5   6       76.81       76.27     11.43 o 
 -11   5   6       28.22       28.65      7.90 o 
 -10   5   6      160.67      161.31     10.67 o 
  -9   5   6       22.48       25.23      5.31 o 
  -8   5   6      153.72      168.66      9.93 o 
  -7   5   6      194.90      175.95      9.68 o 
  -6   5   6      232.88      248.48     11.04 o 
  -5   5   6      155.12      159.48     11.71 o 
  -4   5   6      213.31      203.81     10.28 o 
  -3   5   6      395.54      402.00     22.25 o 
  -2   5   6       93.65      102.98      6.29 o 
  -1   5   6      214.16      208.11      8.29 o 
   0   5   6      609.11      573.07     16.76 o 
   1   5   6      443.04      422.67     12.10 o 
   2   5   6      157.57      160.10      7.86 o 
   3   5   6       16.63       17.98      3.80 o 
   4   5   6       52.13       39.64      4.99 o 
   5   5   6       84.19       73.77      6.55 o 
   6   5   6        0.98       -5.63      3.76 o 
   7   5   6      216.29      241.27     13.30 o 
   8   5   6       87.39       98.63     11.72 o 
   9   5   6       56.56       45.37     13.67 o 
  10   5   6       21.72       16.48      7.85 o 
 -13   6   6        1.95       -0.62      6.51 o 
 -12   6   6       56.21       54.64     10.35 o 
 -11   6   6       57.89       63.62     10.44 o 
 -10   6   6       25.44       55.86     10.75 o 
  -9   6   6       26.00       18.98      5.17 o 
  -8   6   6       23.04       26.16      8.09 o 
  -7   6   6      151.05      145.59      8.35 o 
  -6   6   6        6.29        5.51      3.31 o 
  -5   6   6       23.44       21.53      4.04 o 
  -4   6   6        3.22        1.00      3.69 o 
  -3   6   6       29.01       36.09      5.60 o 
  -2   6   6       40.57       36.86      6.47 o 
  -1   6   6       62.76       74.22      7.29 o 
   0   6   6       11.42        6.26      3.26 o 
   1   6   6      192.79      194.64      8.78 o 
   2   6   6       40.84       42.20      4.98 o 
   3   6   6      151.62      150.32      8.52 o 
   4   6   6       25.16       25.98      4.50 o 
   5   6   6       17.13       25.05      4.75 o 
   6   6   6      123.19      131.00      8.69 o 
   7   6   6       69.96       68.42      8.41 o 
   8   6   6       70.17       83.28     15.50 o 
   9   6   6        2.01        3.89      6.60 o 
 -12   7   6        9.77       11.38      7.58 o 
 -11   7   6       11.32       10.73      6.88 o 
 -10   7   6        1.37        1.09      6.20 o 
  -9   7   6       29.81       32.21      6.15 o 
  -8   7   6        0.29        0.87      3.99 o 
  -7   7   6       93.54      115.61     11.54 o 
  -6   7   6        4.34        6.00      2.82 o 
  -5   7   6      285.32      271.04     13.00 o 
  -4   7   6       20.74       20.54      6.40 o 
  -3   7   6       18.62       15.31      4.77 o 
  -2   7   6       21.39       11.62      4.59 o 
  -1   7   6       95.13       89.83      8.38 o 
   0   7   6      259.67      287.16     12.97 o 
   1   7   6       10.79        6.31      4.22 o 
   2   7   6      185.04      187.08     10.94 o 
   3   7   6       29.66       20.43      4.39 o 
   4   7   6       61.80       74.48      6.72 o 
   5   7   6      137.88      167.27      9.48 o 
   6   7   6        6.40        3.91      4.10 o 
   7   7   6        4.58        2.44      8.77 o 
   8   7   6       90.14       85.96     12.37 o 
 -11   8   6        0.04       -6.92      6.83 o 
 -10   8   6        0.15        2.06      9.40 o 
  -9   8   6        3.99        6.11      6.55 o 
  -8   8   6       21.13       14.49      4.33 o 
  -7   8   6        2.88        0.71      3.23 o 
  -6   8   6      227.05      250.27     11.75 o 
  -5   8   6      383.67      341.36     15.25 o 
  -4   8   6       17.54       20.38      5.48 o 
  -3   8   6       31.77       16.07      4.96 o 
  -2   8   6        3.79        5.52      4.31 o 
  -1   8   6        1.06        5.25      4.38 o 
   0   8   6       37.48       40.63      8.54 o 
   1   8   6      130.34      155.14     10.55 o 
   2   8   6        0.30       -0.02      4.16 o 
   3   8   6      166.16      153.54     10.83 o 
   4   8   6        0.16       -2.34      5.23 o 
   5   8   6       63.91       64.00     10.91 o 
   6   8   6        9.51       12.62      5.26 o 
   7   8   6        3.13        9.01      8.01 o 
 -10   9   6        8.59        3.26      7.08 o 
  -9   9   6        0.01       -4.46      4.85 o 
  -8   9   6        4.22       -0.47      4.53 o 
  -7   9   6       14.74       15.92      5.00 o 
  -6   9   6        3.64        1.61      3.87 o 
  -5   9   6        0.77        0.45      4.05 o 
  -4   9   6        9.18       16.78      5.88 o 
  -3   9   6        3.76        3.37      4.57 o 
  -2   9   6      160.50      179.95     12.00 o 
  -1   9   6      106.91      133.61     10.55 o 
   0   9   6        0.99        5.98      4.72 o 
   1   9   6       28.62       24.36      7.99 o 
   2   9   6        3.62       10.20      6.81 o 
   3   9   6        1.78       -5.16      5.12 o 
   4   9   6        8.59       -8.36      6.91 o 
   5   9   6       56.58       84.37     12.51 o 
   6   9   6       18.98       10.72      8.25 o 
  -8  10   6       27.70       24.97      7.07 o 
  -7  10   6       25.41       15.90     10.33 o 
  -6  10   6       29.82       28.40      9.75 o 
  -5  10   6        7.79        5.92      4.61 o 
  -4  10   6        6.47       -1.25      4.04 o 
  -3  10   6        5.15        3.41      5.40 o 
  -2  10   6       15.86       23.82      8.02 o 
  -1  10   6        1.26        1.01      6.69 o 
   0  10   6       19.87       21.07     11.79 o 
   1  10   6        0.35       -9.88      6.59 o 
   2  10   6        0.10        6.32      6.46 o 
   3  10   6        0.73       -9.28     10.06 o 
   4  10   6       14.56        6.19      7.37 o 
  -5  11   6       10.67       10.91      8.14 o 
  -4  11   6        5.72        0.52      6.96 o 
  -3  11   6        0.45        8.60      8.06 o 
  -2  11   6       14.68       13.70      7.63 o 
  -1  11   6        2.90       -4.92      6.59 o 
   0  11   6        0.00        6.88      7.62 o 
   1  11   6        0.00        3.58      7.76 o 
 -15   1   7        5.81       -4.75     10.68 o 
 -14   1   7        0.01        4.42      5.97 o 
 -13   1   7       17.94       15.89      6.05 o 
 -12   1   7        1.49        6.71      6.14 o 
 -11   1   7        1.51        4.81      3.66 o 
 -10   1   7       49.37       53.82      5.59 o 
  -9   1   7       55.93       47.89      4.28 o 
  -8   1   7       13.68        7.88      4.53 o 
  -7   1   7       23.85       20.30      4.07 o 
  -6   1   7        6.29        3.11      2.71 o 
  -5   1   7      178.20      180.41      8.72 o 
  -4   1   7      291.31      266.76     11.46 o 
  -3   1   7       71.81       73.71      5.11 o 
  -2   1   7      218.20      204.42      7.71 o 
  -1   1   7      179.51      206.79      7.75 o 
   0   1   7        8.79        4.33      2.64 o 
   1   1   7      118.46      108.47      8.71 o 
   2   1   7      491.30      544.19     16.65 o 
   3   1   7       38.04       45.00      6.08 o 
   4   1   7      139.87      152.72     10.45 o 
   5   1   7       42.86       50.06     12.01 o 
   6   1   7        4.03       -2.39      4.01 o 
   7   1   7       40.38       49.43     10.24 o 
   8   1   7       10.42       13.53      6.54 o 
   9   1   7        1.67        0.47      5.65 o 
  10   1   7      116.73      135.74     14.67 o 
 -15   2   7        0.88        4.62      7.87 o 
 -14   2   7        2.25        7.69      7.30 o 
 -13   2   7       14.17        5.66      6.93 o 
 -12   2   7        1.43        5.78      4.88 o 
 -11   2   7        9.16        9.27      3.66 o 
 -10   2   7       15.10       13.29      3.61 o 
  -9   2   7       26.64       16.33      2.94 o 
  -8   2   7      117.61      137.91      8.76 o 
  -7   2   7        8.44        6.05      2.84 o 
  -6   2   7      134.01      134.44      9.16 o 
  -5   2   7       13.62       17.30      3.29 o 
  -4   2   7       35.31       29.19      4.46 o 
  -3   2   7      313.16      315.41     16.21 o 
  -2   2   7       14.93       13.22      3.79 o 
  -1   2   7       31.98       41.77      5.12 o 
   0   2   7       60.28       49.36      4.76 o 
   1   2   7       93.70       86.67      7.40 o 
   2   2   7      175.72      153.87      9.42 o 
   3   2   7      568.24      606.06     18.54 o 
   4   2   7      362.74      379.70     14.50 o 
   5   2   7       10.15        6.88      4.63 o 
   6   2   7       11.43       20.24      6.61 o 
   7   2   7       36.04       44.49      8.64 o 
   8   2   7       20.74       14.96      6.64 o 
   9   2   7        8.46       10.62      6.41 o 
  10   2   7        5.28       18.18      7.28 o 
 -14   3   7        2.30        3.82      7.66 o 
 -13   3   7        3.04        1.49      6.81 o 
 -12   3   7       10.25        1.16      6.05 o 
 -11   3   7       39.99       43.41      6.97 o 
 -10   3   7        6.86        3.88      4.30 o 
  -9   3   7      122.94      132.42      6.71 o 
  -8   3   7      160.29      175.97      9.54 o 
  -7   3   7      141.38      136.10      7.33 o 
  -6   3   7      170.65      152.58      7.43 o 
  -5   3   7       53.85       58.34      5.96 o 
  -4   3   7       47.74       52.77      5.80 o 
  -3   3   7      195.13      189.85      7.96 o 
  -2   3   7      304.89      295.78      9.79 o 
  -1   3   7       52.63       49.61      6.98 o 
   0   3   7      310.88      299.33     11.87 o 
   1   3   7      104.29       96.37      7.80 o 
   2   3   7       43.82       39.88      5.76 o 
   3   3   7      152.96      147.23      9.72 o 
   4   3   7      117.66      130.73     13.63 o 
   5   3   7      121.36      129.11      9.99 o 
   6   3   7       33.52       22.15      5.61 o 
   7   3   7      130.11      108.60     11.87 o 
   8   3   7       62.16       69.76     10.65 o 
   9   3   7        1.34        2.71      6.59 o 
  10   3   7        6.77        8.92      6.83 o 
 -14   4   7       54.51       43.38     11.08 o 
 -13   4   7       11.99       13.11     10.09 o 
 -12   4   7       25.15       20.63      7.95 o 
 -11   4   7       12.12        2.28      4.85 o 
 -10   4   7        4.36        5.62      4.67 o 
  -9   4   7        0.35       -1.95      3.48 o 
  -8   4   7      235.45      253.93     14.43 o 
  -7   4   7        6.73       -2.35      3.30 o 
  -6   4   7       36.65       42.14      5.65 o 
  -5   4   7        7.27       10.92      4.31 o 
  -4   4   7       16.98       16.39      4.23 o 
  -3   4   7       15.35       12.63      3.50 o 
  -2   4   7       69.01       84.01      6.13 o 
  -1   4   7        9.54       13.51      3.50 o 
   0   4   7      267.90      271.20     10.54 o 
   1   4   7      196.01      208.60      8.83 o 
   2   4   7        7.22        3.76      3.66 o 
   3   4   7       22.60       25.01      5.35 o 
   4   4   7       41.79       42.09      7.11 o 
   5   4   7        0.49        5.05      4.40 o 
   6   4   7       46.06       37.61      7.25 o 
   7   4   7       87.27       88.77      9.77 o 
   8   4   7       48.66       43.25     15.56 o 
   9   4   7       45.33       55.18     18.01 o 
 -13   5   7       76.39       59.80     11.12 o 
 -12   5   7       16.94        3.23      8.34 o 
 -11   5   7      163.51      177.69     12.16 o 
 -10   5   7       17.71        8.55      4.73 o 
  -9   5   7       20.66       20.49      5.80 o 
  -8   5   7        9.58       10.82      3.50 o 
  -7   5   7      512.33      490.57     16.59 o 
  -6   5   7      263.07      265.90     15.39 o 
  -5   5   7        2.17       11.75     12.88 o 
  -4   5   7       54.65       56.57      6.86 o 
  -3   5   7        0.55       -1.03      2.99 o 
  -2   5   7        2.48        2.88      3.15 o 
  -1   5   7      104.24      117.69      7.28 o 
   0   5   7      243.48      253.36      9.94 o 
   1   5   7       11.48       14.86      4.86 o 
   2   5   7      178.98      220.85      9.91 o 
   3   5   7       23.12       24.13      9.82 o 
   4   5   7       18.09       21.35      5.24 o 
   5   5   7       14.79       16.03      5.57 o 
   6   5   7        1.58       -2.44      4.89 o 
   7   5   7        0.04       -1.20      4.65 o 
   8   5   7        0.64        0.76      5.56 o 
   9   5   7        1.88        3.91      6.73 o 
 -12   6   7        6.53        5.24      6.31 o 
 -11   6   7        0.16        1.00      5.85 o 
 -10   6   7       55.85       73.85      8.83 o 
  -9   6   7       29.37       18.41      5.46 o 
  -8   6   7        5.60        2.58      3.81 o 
  -7   6   7       24.26       24.61     10.61 o 
  -6   6   7        0.40        4.08      4.46 o 
  -5   6   7        0.02       -0.92      4.65 o 
  -4   6   7      235.67      268.72     12.76 o 
  -3   6   7      208.80      255.59     12.69 o 
  -2   6   7       60.23       64.19      8.76 o 
  -1   6   7      546.59      561.53     19.58 o 
   0   6   7      382.13      384.52     18.93 o 
   1   6   7       83.49       82.52      6.82 o 
   2   6   7        3.54        1.54      3.28 o 
   3   6   7       86.39       79.48      6.88 o 
   4   6   7       16.33       22.55      5.68 o 
   5   6   7      379.70      382.96     15.77 o 
   6   6   7      112.55      148.46     11.30 o 
   7   6   7        0.04        3.50      4.97 o 
   8   6   7       16.81       11.19      6.31 o 
 -11   7   7        8.87       12.09      7.47 o 
 -10   7   7        8.64        3.85      5.18 o 
  -9   7   7       74.11       78.40      8.05 o 
  -8   7   7       14.44       16.84      5.57 o 
  -7   7   7      138.20      141.53      8.63 o 
  -6   7   7      199.78      191.76     17.98 o 
  -5   7   7       21.90       25.78      6.45 o 
  -4   7   7       31.91       32.87      6.42 o 
  -3   7   7        3.21        0.09      4.42 o 
  -2   7   7       31.46       27.61      9.53 o 
  -1   7   7       83.16       74.98      8.40 o 
   0   7   7      222.79      232.25     12.62 o 
   1   7   7       60.50       64.14     12.20 o 
   2   7   7      145.33      146.08     10.83 o 
   3   7   7       32.98       36.28      6.68 o 
   4   7   7        4.18       11.52      5.21 o 
   5   7   7        5.52        2.68      4.39 o 
   6   7   7       11.95       13.75      5.65 o 
   7   7   7        6.94       12.94      6.78 o 
 -10   8   7        0.32       -7.33      4.89 o 
  -9   8   7        4.96       10.64      8.52 o 
  -8   8   7        0.37        0.14      5.01 o 
  -7   8   7      138.39      191.74     14.83 o 
  -6   8   7      158.90      184.60     10.82 o 
  -5   8   7       43.46       36.74      7.42 o 
  -4   8   7       35.56       38.01      6.99 o 
  -3   8   7       31.86       29.74      7.99 o 
  -2   8   7       41.99       43.75      7.28 o 
  -1   8   7       39.84       36.11      6.93 o 
   0   8   7        6.38        1.74      4.53 o 
   1   8   7       23.54       13.68      5.64 o 
   2   8   7       93.62      106.20      9.98 o 
   3   8   7       55.36       42.28      7.30 o 
   4   8   7        6.22       -1.55      6.02 o 
   5   8   7       16.46       12.09     11.99 o 
   6   8   7        0.37        2.66     11.25 o 
  -9   9   7       54.46       58.99      8.91 o 
  -8   9   7       66.71       66.28     10.71 o 
  -7   9   7        3.06        0.04      4.70 o 
  -6   9   7       87.00       87.81      8.81 o 
  -5   9   7       59.59       44.36      7.84 o 
  -4   9   7        7.55        7.50      5.51 o 
  -3   9   7       32.05       36.36      7.38 o 
  -2   9   7       50.15       35.86      7.13 o 
  -1   9   7       14.98        9.36      5.48 o 
   0   9   7       72.96       84.35      9.58 o 
   1   9   7       78.52       87.57     12.53 o 
   2   9   7        0.88       -6.86      4.57 o 
   3   9   7       22.11       21.27     12.28 o 
   4   9   7        8.26       13.72      8.00 o 
  -6  10   7        5.95        3.14      4.78 o 
  -5  10   7       12.47       18.21      5.77 o 
  -4  10   7       29.77       57.40      9.15 o 
  -3  10   7       15.87       21.91      7.25 o 
  -2  10   7        8.94        4.37     18.18 o 
  -1  10   7       42.21       64.76     12.10 o 
   0  10   7       10.97       14.06     12.11 o 
   1  10   7        0.24        4.27      7.20 o 
 -14   0   8      187.80      187.37     21.66 o 
 -13   0   8      283.57      278.69     25.11 o 
 -12   0   8       29.69       27.39     11.62 o 
 -11   0   8       19.33       11.27      6.03 o 
 -10   0   8       37.84       36.78     19.17 o 
  -9   0   8       67.79       92.99     14.01 o 
  -8   0   8       54.93       37.94      9.62 o 
  -7   0   8        3.47       -2.42      4.93 o 
  -6   0   8      104.34      107.35     13.71 o 
  -5   0   8      732.74      761.90     34.34 o 
  -4   0   8      611.41      594.70     20.50 o 
  -3   0   8        8.14        7.65      4.18 o 
  -2   0   8      275.73      261.86     16.97 o 
  -1   0   8        0.33        3.61      4.08 o 
   0   0   8       19.63       23.01     12.95 o 
   1   0   8       61.15       52.12      7.87 o 
   2   0   8      328.08      348.00     16.93 o 
   3   0   8       39.71       58.64      9.09 o 
   5   0   8      175.23      167.44     19.59 o 
   6   0   8        0.61       -4.98      6.86 o 
   7   0   8       44.28       23.88     11.79 o 
   8   0   8       10.74        2.32     10.36 o 
 -14   1   8      280.74      261.85     19.40 o 
 -13   1   8       34.56       21.06      6.76 o 
 -12   1   8      511.61      498.77     14.86 o 
 -11   1   8      252.80      204.24      9.84 o 
 -10   1   8        0.61        5.08      3.91 o 
  -9   1   8        1.16        5.31      4.79 o 
  -8   1   8       27.98       37.11      5.68 o 
  -7   1   8       44.07       54.46      7.34 o 
  -6   1   8        3.35        9.18      3.71 o 
  -5   1   8      340.67      357.24     12.88 o 
  -4   1   8       22.14       20.50      4.18 o 
  -3   1   8       20.40       24.45      4.64 o 
  -2   1   8      143.02      135.09     12.47 o 
  -1   1   8        0.18        1.93      3.07 o 
   0   1   8      816.55      852.99     22.99 o 
   1   1   8        9.70       11.52      3.68 o 
   2   1   8      991.49     1038.76     40.91 o 
   3   1   8      219.39      199.59     13.05 o 
   4   1   8       20.34       34.12      6.27 o 
   5   1   8       54.06       50.95      8.62 o 
   6   1   8        1.94       -1.64      6.04 o 
   7   1   8       95.44      113.13     18.30 o 
   8   1   8       26.96       22.78      7.97 o 
 -14   2   8       10.27       -4.60      7.61 o 
 -13   2   8       18.44       -3.47      7.15 o 
 -12   2   8       37.15       45.07      7.86 o 
 -11   2   8        1.02       -1.50      3.43 o 
 -10   2   8      329.13      381.23     12.87 o 
  -9   2   8      178.19      184.36      9.35 o 
  -8   2   8      129.91      154.87      8.35 o 
  -7   2   8       44.81       35.43      5.36 o 
  -6   2   8       51.91       47.29      5.97 o 
  -5   2   8      336.14      312.03     12.09 o 
  -4   2   8       66.96       64.37     12.44 o 
  -3   2   8      282.18      265.88     11.26 o 
  -2   2   8       27.13       25.75      4.67 o 
  -1   2   8       89.92      121.51      8.62 o 
   0   2   8      109.32       88.35      7.86 o 
   1   2   8       12.50        5.80      4.16 o 
   2   2   8       85.32       98.29     12.80 o 
   3   2   8       56.59       59.57      9.38 o 
   4   2   8      203.15      230.54     12.89 o 
   5   2   8       19.78       13.63      5.06 o 
   6   2   8      238.25      226.93     17.39 o 
   7   2   8        4.81        8.88      6.37 o 
   8   2   8      137.23      120.23     13.59 o 
 -13   3   8       11.12        4.50      9.42 o 
 -12   3   8       69.58       65.35      8.85 o 
 -11   3   8       31.05       27.64      6.75 o 
 -10   3   8       20.81       18.88      6.00 o 
  -9   3   8        0.03        5.14      4.54 o 
  -8   3   8       49.24       44.88     10.82 o 
  -7   3   8       32.92       33.23      5.30 o 
  -6   3   8       69.20       71.62      7.39 o 
  -5   3   8       12.46       13.48      3.76 o 
  -4   3   8       36.98       45.84      5.94 o 
  -3   3   8       31.93       30.93      5.10 o 
  -2   3   8      209.61      179.50     10.21 o 
  -1   3   8       41.11       27.56      5.12 o 
   0   3   8     1669.88     1726.28     56.04 o 
   1   3   8       87.99       89.46      8.38 o 
   2   3   8      345.25      361.03     14.61 o 
   3   3   8      209.74      207.09     11.93 o 
   4   3   8       22.62        9.19      8.07 o 
   5   3   8        6.79        3.68      4.74 o 
   6   3   8       86.82       68.51      8.86 o 
   7   3   8      244.77      226.38     21.63 o 
   8   3   8       10.05       21.39      7.65 o 
 -13   4   8        0.03       -1.67      7.59 o 
 -12   4   8       87.54       91.76     18.14 o 
 -11   4   8        8.63       14.87      5.96 o 
 -10   4   8        6.46        2.84      5.39 o 
  -9   4   8        8.13       -0.57      3.85 o 
  -8   4   8      226.85      237.36     22.15 o 
  -7   4   8        0.14        3.48      4.68 o 
  -6   4   8        7.98        7.03      6.17 o 
  -5   4   8       39.73       45.32      6.17 o 
  -4   4   8      116.91      122.17      8.98 o 
  -3   4   8       58.46       63.33      5.89 o 
  -2   4   8      118.93      138.86     12.20 o 
  -1   4   8       70.04       60.86      9.32 o 
   0   4   8        1.74        3.13      4.59 o 
   1   4   8       58.17       45.28      6.74 o 
   2   4   8       60.54       78.08      8.22 o 
   3   4   8       29.45       18.24      5.09 o 
   4   4   8       82.63       87.84      9.11 o 
   5   4   8       95.79       78.54     12.98 o 
   6   4   8       37.37       24.51      6.37 o 
   7   4   8        4.78        8.02      6.82 o 
   8   4   8        3.83        2.03     10.46 o 
 -12   5   8      110.58      108.40     14.15 o 
 -11   5   8       57.93       62.12     11.29 o 
 -10   5   8        2.37        1.91      5.60 o 
  -9   5   8        0.30        3.54      5.08 o 
  -8   5   8       43.95       55.79      9.88 o 
  -7   5   8       19.14       17.74      7.13 o 
  -6   5   8        0.60       -2.75      6.39 o 
  -5   5   8       49.47       44.31     13.00 o 
  -4   5   8       60.78       51.23      9.07 o 
  -3   5   8       88.63       92.10      8.92 o 
  -2   5   8       13.30       16.38      4.08 o 
  -1   5   8       61.55       54.72      7.20 o 
   0   5   8      146.27      144.07      9.96 o 
   1   5   8        1.86       -3.20      3.54 o 
   2   5   8       93.04       96.98     11.72 o 
   3   5   8       33.39       29.72      6.24 o 
   4   5   8      245.68      270.99     18.16 o 
   5   5   8        6.62        4.50      4.81 o 
   6   5   8       25.26       30.40      7.32 o 
   7   5   8        7.26       10.66      6.03 o 
 -11   6   8        8.57        4.41     10.46 o 
 -10   6   8        2.38        0.33      5.04 o 
  -9   6   8        4.52        1.83      5.51 o 
  -8   6   8       57.72       47.53     10.17 o 
  -7   6   8       13.84        3.44      7.42 o 
  -6   6   8       32.85       25.94      7.94 o 
  -5   6   8        5.42        1.91      4.35 o 
  -4   6   8       45.10       46.75     10.14 o 
  -3   6   8      104.47      118.73     10.07 o 
  -2   6   8      205.72      213.24     12.27 o 
  -1   6   8        0.10       -3.06      4.10 o 
   0   6   8        1.24       -2.22      5.22 o 
   1   6   8        6.18        3.65      4.44 o 
   2   6   8       43.29       40.69      6.55 o 
   3   6   8        6.54        2.91      6.55 o 
   4   6   8       58.72       65.19      8.61 o 
   5   6   8        8.29        0.96      4.71 o 
   6   6   8       79.53       73.72      9.53 o 
 -10   7   8       12.27       18.87      6.92 o 
  -9   7   8       27.06       37.66      8.04 o 
  -8   7   8       74.90       79.26      9.85 o 
  -7   7   8       57.58       43.35      9.49 o 
  -6   7   8       15.30        8.67      6.36 o 
  -5   7   8       30.89       24.96      6.49 o 
  -4   7   8      124.90      137.57     11.19 o 
  -3   7   8        7.04       13.35      5.63 o 
  -2   7   8       86.25       98.20      9.71 o 
  -1   7   8       47.15       43.91      7.23 o 
   0   7   8       99.87      114.97     10.13 o 
   1   7   8       90.96       88.36     11.90 o 
   2   7   8        1.83        1.21      6.66 o 
   3   7   8       19.14       15.81      8.16 o 
   4   7   8        5.22        0.52      7.23 o 
   5   7   8       32.28       34.58      7.34 o 
  -8   8   8        0.10        0.06      5.71 o 
  -7   8   8        8.03       -2.43      4.27 o 
  -6   8   8        3.05       -0.81      5.45 o 
  -5   8   8        1.74        5.39      5.77 o 
  -4   8   8       15.19       11.03      6.23 o 
  -3   8   8        7.69        2.20      5.21 o 
  -2   8   8       25.47       23.57      6.61 o 
  -1   8   8       16.88       12.93      6.07 o 
   0   8   8        9.62        7.06      5.73 o 
   1   8   8       17.22       13.99      7.61 o 
   2   8   8        6.47        2.48      6.86 o 
   3   8   8        2.72       -2.05      7.43 o 
  -6   9   8       27.21       34.70      6.74 o 
  -5   9   8        3.35        5.77      6.20 o 
  -4   9   8       23.70       28.52      7.70 o 
  -3   9   8        1.99        5.19      5.89 o 
  -2   9   8        6.52        9.94      8.19 o 
  -1   9   8        3.00       -3.23      5.33 o 
   0   9   8        2.36        5.15      6.29 o 
   1   9   8       16.91       24.89      7.22 o 
 -12   1   9        0.26       -2.26      4.48 o 
 -11   1   9        0.12        0.89      4.61 o 
 -10   1   9        0.58        3.12      5.51 o 
  -9   1   9       28.59       43.35     11.37 o 
  -8   1   9       89.57       93.10     10.19 o 
  -7   1   9        1.05       -5.04      3.36 o 
  -6   1   9       73.88      104.70     10.26 o 
  -5   1   9       78.27       77.09     12.43 o 
  -4   1   9       29.16       21.43      6.19 o 
  -3   1   9       23.78       29.26      5.20 o 
  -2   1   9      113.48      106.25      8.51 o 
  -1   1   9       13.66       12.52      4.44 o 
   0   1   9      174.52      187.42     11.15 o 
   1   1   9      110.06      127.08     16.23 o 
   2   1   9       25.66       15.18      5.23 o 
   3   1   9        0.37        1.17      3.93 o 
   4   1   9       37.71       39.10      8.53 o 
   5   1   9        0.61        6.58      5.60 o 
   6   1   9       44.61       42.55     13.54 o 
   7   1   9       37.61       54.61     10.59 o 
 -12   2   9        0.03        1.68      6.21 o 
 -11   2   9        1.14       11.83      6.58 o 
 -10   2   9        0.28        3.12      4.73 o 
  -9   2   9       18.44       13.00      6.47 o 
  -8   2   9        7.55        6.30      6.73 o 
  -7   2   9        0.70        0.38      3.53 o 
  -6   2   9       45.56       28.22      6.56 o 
  -5   2   9        2.26        4.17      3.53 o 
  -4   2   9       10.05       10.02      5.80 o 
  -3   2   9        5.68       -0.78      3.33 o 
  -2   2   9       73.30       70.21      7.45 o 
  -1   2   9       56.47       54.42      8.11 o 
   0   2   9      240.68      254.25     12.68 o 
   1   2   9       15.27       11.70      6.29 o 
   2   2   9        1.06       -0.22      4.00 o 
   3   2   9       23.84       11.17      5.25 o 
   4   2   9       48.12       57.15      8.46 o 
   5   2   9        5.10        3.24      5.55 o 
   6   2   9        0.21       -2.36      5.44 o 
 -12   3   9        7.36        6.28      6.55 o 
 -11   3   9        1.13       -1.31      6.15 o 
 -10   3   9       16.88       19.90      5.73 o 
  -9   3   9       77.18       68.30     10.62 o 
  -8   3   9       35.01       38.21      8.19 o 
  -7   3   9       14.22        9.92      4.50 o 
  -6   3   9        0.14       -1.93      3.53 o 
  -5   3   9       12.30        0.84      4.98 o 
  -4   3   9       98.57      114.66      9.03 o 
  -3   3   9       32.57       33.50      5.92 o 
  -2   3   9       18.88        9.50      4.71 o 
  -1   3   9        8.88       10.06      4.59 o 
   0   3   9        8.70        6.66      4.44 o 
   1   3   9        5.73        1.25      3.93 o 
   2   3   9       72.63       77.75      8.65 o 
   3   3   9      120.68      118.19     14.25 o 
   4   3   9        9.97        6.55      6.45 o 
   5   3   9       12.96       15.81      6.01 o 
   6   3   9       22.34       22.42     13.69 o 
 -11   4   9        1.01        3.90      6.40 o 
 -10   4   9       33.55       39.91      8.92 o 
  -9   4   9       16.90       14.18      7.21 o 
  -8   4   9      170.54      196.19     23.43 o 
  -7   4   9       15.13       17.77      6.76 o 
  -6   4   9       24.52       25.41      7.09 o 
  -5   4   9        3.44        7.32      6.27 o 
  -4   4   9      158.58      166.15     10.75 o 
  -3   4   9      105.51      103.31      9.15 o 
  -2   4   9       11.70       22.65      5.63 o 
  -1   4   9       13.27        9.77      4.51 o 
   0   4   9       13.84        4.94      4.39 o 
   1   4   9        5.97        2.69      4.13 o 
   2   4   9       71.64       72.29      8.54 o 
   3   4   9      159.27      150.34     14.77 o 
   4   4   9        4.15       -1.44      4.66 o 
   5   4   9       98.53      102.61     13.87 o 
 -10   5   9       26.54       25.34      8.23 o 
  -9   5   9      100.53      122.25     13.89 o 
  -8   5   9       36.47       27.45     13.79 o 
  -7   5   9        9.42        8.54      7.07 o 
  -6   5   9       36.87       23.13      7.57 o 
  -5   5   9       78.36       69.91     10.77 o 
  -4   5   9       29.45       32.09      8.34 o 
  -3   5   9       31.36       26.63      8.29 o 
  -2   5   9      136.89      125.75     23.04 o 
  -1   5   9       45.55       47.06      8.80 o 
   0   5   9        9.69        8.93      4.95 o 
   1   5   9       10.23       19.68      5.70 o 
   2   5   9        1.02       -3.68      4.72 o 
   3   5   9        0.01        5.24      4.99 o 
   4   5   9       15.17        9.16      5.73 o 
   5   5   9       27.97       29.16      7.25 o 
  -9   6   9        3.82       -4.29      5.94 o 
  -8   6   9       36.72       18.27      8.77 o 
  -7   6   9        0.95        4.86      6.67 o 
  -6   6   9       19.61       16.64      8.02 o 
  -5   6   9       59.07       74.53     13.02 o 
  -4   6   9       25.94       16.19      7.90 o 
  -3   6   9       13.02        6.79      8.44 o 
  -2   6   9       16.53       19.01      7.86 o 
  -1   6   9        1.77        0.29      6.13 o 
   0   6   9        0.03        3.06      6.44 o 
   1   6   9       33.51       25.55      8.86 o 
   2   6   9       61.97       67.26     11.55 o 
   3   6   9       54.78       52.12      8.13 o 
  -8   7   9       13.82       14.96      7.02 o 
  -7   7   9       14.41        7.88      7.64 o 
  -6   7   9       62.81       64.83     11.37 o 
  -5   7   9       60.20       49.84      8.34 o 
  -4   7   9        3.33        1.44      5.01 o 
  -3   7   9       17.90       10.44      6.13 o 
  -2   7   9      237.91      247.64     25.41 o 
  -1   7   9      124.99      132.65     14.50 o 
   0   7   9        0.37       -1.66      6.66 o 
   1   7   9        0.75        4.63      7.32 o 
   2   7   9        0.15       -0.30      7.41 o 
  -5   8   9        2.03        1.91      6.40 o 
  -4   8   9        1.45        1.28      7.90 o 
  -3   8   9        1.42        0.38      6.02 o 
  -2   8   9       68.84       67.20      9.59 o 
  -1   8   9       84.58       86.08     24.30 o 
 -11   0  10        0.03        1.45      9.05 o 
 -10   0  10        1.39       12.63      9.37 o 
  -9   0  10       50.02       49.63     13.17 o 
  -8   0  10      118.50      125.66     17.27 o 
  -7   0  10       86.34       89.79     15.05 o 
  -6   0  10        0.02       18.11      8.88 o 
  -5   0  10      131.80      146.87     17.56 o 
  -4   0  10       88.48       82.53     14.75 o 
  -3   0  10       10.97        6.96      7.55 o 
  -2   0  10        1.90        3.21      7.01 o 
  -1   0  10        0.20       -6.71      5.67 o 
   0   0  10       11.78       14.11      7.55 o 
   1   0  10        0.18       -4.24      5.87 o 
   2   0  10       17.23       16.53      8.53 o 
   3   0  10        2.73       13.91      8.24 o 
   4   0  10        4.44        1.43      7.65 o 
 -11   1  10        7.05       15.55      6.88 o 
 -10   1  10        5.40        5.22      6.01 o 
  -9   1  10       28.83       27.01      7.55 o 
  -8   1  10       11.55        1.26      4.99 o 
  -7   1  10      143.44      151.30     12.76 o 
  -6   1  10      132.24      133.47     12.27 o 
  -5   1  10        4.61        6.31      5.10 o 
  -4   1  10       16.72        6.32      5.06 o 
  -3   1  10       23.90       36.09     11.37 o 
  -1   1  10       13.62       12.51      5.72 o 
   0   1  10      115.86      129.08     12.66 o 
   1   1  10       41.75       67.96      8.28 o 
   2   1  10       84.38       42.43     12.63 o 
   3   1  10        8.05        5.43      5.41 o 
   4   1  10        0.02        2.95      5.46 o 
 -10   2  10       11.45       25.56     10.41 o 
  -9   2  10       47.40       40.33      8.47 o 
  -8   2  10        0.85       -6.66      4.44 o 
  -7   2  10      117.26      130.36     12.09 o 
  -6   2  10        9.07        6.87      5.44 o 
  -5   2  10      182.38      208.27     14.58 o 
  -4   2  10      120.29      108.90     28.17 o 
  -3   2  10       57.62       72.98      8.07 o 
  -2   2  10      260.22      240.01     15.77 o 
  -1   2  10       57.72       50.60      9.39 o 
   0   2  10       27.84       29.03     12.20 o 
   1   2  10       68.80       64.83     13.40 o 
   2   2  10      152.32      152.92     11.99 o 
   3   2  10        0.17        1.54      5.40 o 
   4   2  10      104.28      146.11     15.76 o 
 -10   3  10       32.12       18.11     10.16 o 
  -9   3  10        4.42        5.13      8.24 o 
  -8   3  10        0.79        8.04      8.14 o 
  -7   3  10       87.06       84.87     11.56 o 
  -6   3  10       11.37        9.05      4.73 o 
  -5   3  10        0.76        1.10      4.19 o 
  -4   3  10       53.01       68.47      8.12 o 
  -3   3  10        0.06        2.96      4.12 o 
  -2   3  10      164.19      165.85     11.16 o 
  -1   3  10        7.26        6.43      4.96 o 
   0   3  10        6.90        2.84      4.74 o 
   1   3  10        9.27       17.92      5.79 o 
   2   3  10        1.56        1.20      6.84 o 
   3   3  10       59.53       50.58      8.45 o 
  -9   4  10        3.20       10.65     10.43 o 
  -8   4  10        0.42        0.19      7.09 o 
  -7   4  10       61.01       65.01     10.72 o 
  -6   4  10       58.51       35.44     16.55 o 
  -5   4  10        2.25       -2.93      5.63 o 
  -4   4  10        2.65        0.49      6.48 o 
  -3   4  10       82.59       82.57      9.17 o 
  -2   4  10      108.12      104.86      9.77 o 
  -1   4  10        3.81        1.02      4.54 o 
   0   4  10        0.18        3.00      4.73 o 
   1   4  10        3.74        3.72      4.74 o 
   2   4  10        1.40       -1.36      4.94 o 
   3   4  10        1.15        4.34      5.50 o 
  -8   5  10       12.92        6.61      7.47 o 
  -7   5  10       24.92       30.63      9.49 o 
  -6   5  10       13.77        7.00      8.39 o 
  -5   5  10        1.34        1.79      6.28 o 
  -4   5  10        1.45        0.77      6.21 o 
  -3   5  10       17.73       21.41      8.28 o 
  -2   5  10       26.47       21.14     11.25 o 
  -1   5  10       35.32       38.80      9.52 o 
   0   5  10      154.96      163.18     19.74 o 
   1   5  10        5.47        7.89      6.51 o 
  -6   6  10       80.42       81.34     12.86 o 
  -5   6  10        0.87       -0.75      6.51 o 
  -4   6  10       16.08       26.54     17.00 o 
  -3   6  10       33.16       41.15      9.93 o 
  -2   6  10       20.52       15.52      9.20 o 
  -1   6  10        0.01       -4.17      5.98 o 
  -8   1  11        6.21       -7.16      4.82 o 
  -7   1  11        0.70       -3.44      5.47 o 
  -6   1  11       19.80       16.45      6.57 o 
  -5   1  11        1.53        7.28      5.50 o 
  -4   1  11       46.16       57.71      9.49 o 
  -3   1  11       72.42       69.95     10.44 o 
  -2   1  11       13.96        3.03      5.82 o 
  -1   1  11        2.62        3.53      6.12 o 
   0   1  11       10.56        7.09      6.14 o 
  -7   2  11        0.01       12.81      6.14 o 
  -6   2  11        0.29        3.09      5.95 o 
  -5   2  11        6.54        4.90      5.81 o 
  -4   2  11       44.70       61.99     10.09 o 
  -3   2  11       18.03       14.99      6.39 o 
  -2   2  11       10.02       10.28      7.72 o 
  -1   2  11        0.19        9.94      6.13 o 
   0   2  11        1.40       -6.54      4.36 o 
  -6   3  11        0.02        0.64      7.15 o 
  -5   3  11        7.36        5.14     11.89 o 
  -4   3  11       31.66       24.60      7.65 o 
  -3   3  11       34.42       35.16     11.40 o 
  -2   3  11       21.32       31.88      8.02 o 
  -1   3  11       47.03       51.16      8.30 o 
                                                 
